# Supplementary material for: Opening the Random Forest Black Box of the Metabolome by the Application of Surrogate Minimal Depth
Source: Metabolites. 2021 Dec 21;12(1):5. doi: 10.3390/metabo12010005 (PMC8781913; doi:10.3390/metabo12010005)
Supplement: Supplementary file 1 [file metabolites-12-00005-s001.zip]

Archive with 11 entries (9 files):
- metabolites-1490989-supplementary/
- metabolites-1490989-supplementary/Supplementary Figures.pdf
- metabolites-1490989-supplementary/Supplementary Tables/
- metabolites-1490989-supplementary/Supplementary Tables/TableS1_Probabilty_Machine_Origin.csv
- metabolites-1490989-supplementary/Supplementary Tables/TableS2_Probabilty_Machine_Variety.csv
- metabolites-1490989-supplementary/Supplementary Tables/TableS3_SelectedFeatures_Origin.csv
- metabolites-1490989-supplementary/Supplementary Tables/TableS4_SelectedFeatures_Variety.csv
- metabolites-1490989-supplementary/Supplementary Tables/TableS5_MeanAdjustedAgreement_Origin.csv
- metabolites-1490989-supplementary/Supplementary Tables/TableS6_MeanAdjustedAgreement_ Variety.csv
- metabolites-1490989-supplementary/Supplementary Tables/TableS7_IdentifiedKeyMetabolites.pdf
- metabolites-1490989-supplementary/Supplementary Tables/TableS8_FeatureTable.csv
