# Supplementary material for: Opening the Random Forest Black Box of the Metabolome by the Application of Surrogate Minimal Depth
Source: Metabolites. 2021 Dec 21;12(1):5. doi: 10.3390/metabo12010005 (PMC8781913; doi:10.3390/metabo12010005)
Supplement: Supplementary file 1 [file metabolites-12-00005-s001.zip › metabolites-1490989-supplementary/Supplementary Tables/TableS1_Probabilty_Machine_Origin.csv]

Sample Code	Germany	Poland	Netherlands	Greece	Peru	True Class
14604.d	0.68	0.17	0.11	0.04	0.01	Germany
14469.d	0.81	0.09	0.05	0.03	0.02	Germany
14532.d	0.68	0.14	0.14	0.03	0.02	Germany
14495.d	0.83	0.09	0.04	0.03	0.01	Germany
14497.d	0.85	0.05	0.03	0.04	0.03	Germany
14441.d	0.84	0.06	0.08	0.01	0	Germany
14455.d	0.82	0.09	0.07	0.02	0.01	Germany
14666.d	0.78	0.09	0.11	0	0.01	Germany
14538.d	0.56	0.15	0.19	0.08	0.01	Germany
14493.d	0.91	0.04	0.05	0	0	Germany
14438.d	0.89	0.06	0.03	0.01	0.02	Germany
14489.d	0.76	0.11	0.07	0.04	0.02	Germany
14662.d	0.82	0.09	0.09	0.01	0	Germany
14603.d	0.68	0.13	0.16	0.01	0.02	Germany
14496.d	0.8	0.07	0.08	0.03	0.02	Germany
14499.d	0.85	0.05	0.09	0.01	0	Germany
14537.d	0.73	0.08	0.18	0.01	0.01	Germany
14551.d	0.64	0.13	0.13	0.09	0.01	Germany
14437.d	0.77	0.08	0.12	0.02	0.01	Germany
14648.d	0.39	0.33	0.1	0.11	0.06	Germany
14550.d	0.69	0.16	0.1	0.01	0.03	Germany
14444.d	0.95	0.03	0.02	0	0	Germany
14524.d	0.93	0.03	0.03	0	0	Germany
14485.d	0.49	0.2	0.22	0.05	0.02	Germany
14503.d	0.36	0.22	0.35	0.05	0.02	Germany
14509.d	0.6	0.2	0.08	0.06	0.05	Germany
14490.d	0.63	0.18	0.1	0.07	0.03	Germany
14452.d	0.9	0.05	0.04	0	0	Germany
14504.d	0.93	0.03	0.04	0	0	Germany
14454.d	0.63	0.16	0.1	0.09	0.03	Germany
14531.d	0.78	0.09	0.11	0.01	0.01	Germany
14539.d	0.15	0.24	0.14	0.37	0.1	Germany
14460.d	0.94	0.02	0.03	0	0	Germany
14515.d	0.82	0.05	0.12	0	0	Germany
14543.d	0.73	0.08	0.17	0	0.01	Germany
14529.d	0.87	0.04	0.08	0	0.01	Germany
14465.d	0.92	0.03	0.04	0	0	Germany
14611.d	0.32	0.24	0.39	0.02	0.02	Germany
14522.d	0.88	0.04	0.08	0	0	Germany
14638.d	0.68	0.09	0.2	0.02	0.01	Germany
14440.d	0.9	0.05	0.05	0	0	Germany
14468.d	0.95	0.01	0.03	0	0	Germany
14479.d	0.93	0.03	0.03	0	0.01	Germany
14447.d	0.93	0.03	0.04	0	0	Germany
14507.d	0.75	0.11	0.07	0.02	0.04	Germany
14488.d	0.84	0.08	0.07	0.01	0	Germany
14629.d	0.78	0.09	0.11	0.01	0	Germany
14645.d	0.5	0.26	0.09	0.11	0.04	Germany
14439.d	0.68	0.18	0.07	0.03	0.04	Germany
14654.d	0.79	0.08	0.11	0.01	0.01	Germany
14523.d	0.64	0.14	0.18	0.02	0.02	Germany
14642.d	0.77	0.08	0.14	0.01	0.01	Germany
14656.d	0.79	0.1	0.09	0.01	0.01	Germany
14650.d	0.81	0.08	0.09	0.01	0.01	Germany
14657.d	0.79	0.09	0.1	0	0.01	Germany
14462.d	0.84	0.05	0.1	0.01	0.01	Germany
14457.d	0.81	0.06	0.12	0.01	0	Germany
14461.d	0.6	0.17	0.17	0.04	0.01	Germany
14630.d	0.72	0.13	0.14	0.01	0.01	Germany
14471.d	0.67	0.13	0.15	0.03	0.02	Germany
14627.d	0.82	0.09	0.08	0	0.01	Germany
14663.d	0.83	0.09	0.07	0	0.01	Germany
14466.d	0.78	0.1	0.1	0.01	0.01	Germany
14602.d	0.78	0.13	0.07	0.01	0.01	Germany
14475.d	0.59	0.16	0.2	0.04	0.01	Germany
14481.d	0.76	0.1	0.11	0.02	0.01	Germany
14443.d	0.84	0.06	0.09	0.01	0	Germany
14501.d	0.77	0.08	0.13	0.02	0.01	Germany
14665.d	0.39	0.31	0.27	0.02	0.02	Germany
14634.d	0.47	0.18	0.3	0.04	0.01	Germany
14525.d	0.77	0.1	0.11	0.01	0.01	Germany
14546.d	0.77	0.1	0.12	0.01	0.01	Germany
14502.d	0.93	0.04	0.03	0	0	Germany
14487.d	0.94	0.03	0.02	0	0	Germany
14486.d	0.81	0.05	0.12	0.01	0	Germany
14511.d	0.92	0.03	0.04	0.01	0	Germany
14472.d	0.68	0.12	0.12	0.05	0.02	Germany
14459.d	0.91	0.04	0.05	0	0	Germany
14467.d	0.91	0.04	0.04	0.01	0.01	Germany
14446.d	0.9	0.05	0.04	0.01	0	Germany
14473.d	0.51	0.22	0.13	0.1	0.05	Germany
14482.d	0.79	0.08	0.1	0.02	0.01	Germany
14448.d	0.87	0.06	0.04	0.01	0.01	Germany
14442.d	0.69	0.12	0.15	0.03	0.01	Germany
14445.d	0.49	0.25	0.15	0.07	0.04	Germany
14609.d	0.32	0.26	0.34	0.05	0.02	Germany
14527.d	0.84	0.06	0.08	0.01	0.01	Germany
14456.d	0.66	0.1	0.22	0.02	0	Germany
14530.d	0.59	0.12	0.25	0.03	0.02	Germany
14646.d	0.69	0.13	0.16	0.01	0.01	Germany
14483.d	0.96	0.02	0.02	0	0	Germany
14470.d	0.93	0.03	0.03	0	0	Germany
14508.d	0.91	0.04	0.04	0	0	Germany
14644.d	0.26	0.36	0.07	0.2	0.11	Germany
14451.d	0.93	0.03	0.03	0	0	Germany
14617.d	0.37	0.24	0.27	0.07	0.05	Germany
14552.d	0.77	0.06	0.15	0.01	0	Germany
14480.d	0.67	0.15	0.11	0.04	0.03	Germany
14494.d	0.63	0.15	0.16	0.04	0.02	Germany
14610.d	0.11	0.26	0.08	0.52	0.03	Germany
14608.d	0.13	0.25	0.08	0.52	0.02	Germany
14458.d	0.41	0.24	0.21	0.12	0.02	Germany
14540.d	0.13	0.44	0.31	0.11	0.01	Germany
14484.d	0.8	0.08	0.05	0.06	0.01	Germany
14512.d	0.29	0.24	0.4	0.05	0.02	Germany
14555.d	0.21	0.28	0.11	0.21	0.18	Poland
14626.d	0.2	0.61	0.09	0.08	0.03	Poland
14561.d	0.11	0.42	0.27	0.19	0.02	Poland
14569.d	0.16	0.27	0.09	0.3	0.18	Poland
14601.d	0.26	0.29	0.37	0.04	0.04	Poland
14599.d	0.3	0.32	0.3	0.05	0.03	Poland
14595.d	0.18	0.36	0.16	0.08	0.22	Poland
14625.d	0.35	0.49	0.09	0.04	0.02	Poland
14622.d	0.13	0.6	0.13	0.1	0.03	Poland
14623.d	0.22	0.59	0.1	0.05	0.04	Poland
14560.d	0.11	0.62	0.13	0.12	0.02	Poland
14568.d	0.08	0.28	0.04	0.5	0.09	Poland
14651.d	0.26	0.47	0.11	0.13	0.03	Poland
14607.d	0.1	0.51	0.12	0.21	0.06	Poland
14553.d	0.3	0.35	0.24	0.09	0.02	Poland
14660.d	0.3	0.36	0.08	0.2	0.06	Poland
14571.d	0.54	0.19	0.23	0.02	0.01	Netherlands
14554.d	0.13	0.48	0.25	0.13	0.02	Netherlands
14586.d	0.14	0.42	0.15	0.27	0.02	Netherlands
14592.d	0.49	0.09	0.4	0.01	0.01	Netherlands
14585.d	0.29	0.15	0.51	0.03	0.02	Netherlands
14573.d	0.48	0.19	0.3	0.03	0	Netherlands
14587.d	0.43	0.3	0.23	0.02	0.01	Netherlands
14559.d	0.26	0.21	0.47	0.05	0.01	Netherlands
14581.d	0.4	0.14	0.41	0.03	0.01	Netherlands
14584.d	0.61	0.18	0.17	0.02	0.02	Netherlands
14583.d	0.06	0.07	0.04	0.77	0.06	Greece
14615.d	0.06	0.08	0.03	0.81	0.03	Greece
14653.d	0.14	0.21	0.04	0.53	0.07	Greece
14572.d	0.16	0.42	0.07	0.28	0.06	Greece
14567.d	0.04	0.07	0.01	0.76	0.13	Greece
14566.d	0.1	0.23	0.05	0.52	0.1	Greece
14570.d	0.03	0.07	0.01	0.83	0.06	Greece
14652.d	0.04	0.07	0.01	0.75	0.12	Greece
14600.d	0.08	0.1	0.02	0.76	0.04	Greece
14613.d	0.02	0.05	0.01	0.91	0.01	Greece
14557.d	0.02	0.1	0.01	0.82	0.04	Greece
14582.d	0.09	0.2	0.11	0.57	0.04	Greece
14565.d	0.04	0.33	0.06	0.56	0.01	Greece
14594.d	0.2	0.45	0.25	0.09	0.01	Greece
14606.d	0.15	0.22	0.13	0.2	0.3	Peru
14578.d	0	0.02	0.01	0.16	0.81	Peru
14620.d	0.02	0.09	0	0.37	0.52	Peru
14621.d	0.09	0.07	0.02	0.04	0.78	Peru
14612.d	0.07	0.17	0.03	0.14	0.59	Peru
14614.d	0.04	0.05	0	0.18	0.73	Peru
14574.d	0.06	0.21	0.05	0.15	0.53	Peru
26833.d	0.81	0.11	0.06	0.02	0.01	Germany
26811.d	0.57	0.24	0.1	0.06	0.02	Germany
26853.d	0.82	0.11	0.04	0.03	0.01	Germany
26847.d	0.6	0.21	0.15	0.02	0.02	Germany
26738.d	0.48	0.24	0.26	0.01	0.01	Germany
26799.d	0.8	0.12	0.07	0.01	0	Germany
26826.d	0.82	0.09	0.07	0.01	0.01	Germany
26796.d	0.57	0.13	0.26	0.01	0.03	Germany
26795.d	0.79	0.11	0.05	0.02	0.04	Germany
26842.d	0.65	0.22	0.04	0.04	0.05	Germany
26827.d	0.83	0.09	0.06	0.01	0.01	Germany
26818.d	0.51	0.19	0.05	0.08	0.18	Germany
26843.d	0.83	0.07	0.04	0.01	0.05	Germany
26792.d	0.55	0.22	0.09	0.1	0.04	Germany
26828.d	0.44	0.18	0.31	0.03	0.04	Germany
26776.d	0.11	0.34	0.32	0.11	0.12	Germany
26734.d	0.37	0.39	0.1	0.11	0.03	Germany
26822.d	0.5	0.26	0.15	0.04	0.04	Germany
26824.d	0.57	0.15	0.23	0.02	0.03	Germany
26798.d	0.6	0.18	0.17	0.02	0.02	Germany
26867.d	0.42	0.13	0.41	0.01	0.03	Germany
26812.d	0.56	0.24	0.07	0.02	0.1	Germany
26801.d	0.52	0.18	0.04	0.04	0.22	Germany
26770.d	0.18	0.55	0.13	0.12	0.02	Germany
26800.d	0.65	0.16	0.15	0.02	0.02	Germany
26739.d	0.39	0.13	0.44	0.01	0.02	Germany
26764.d	0.72	0.13	0.12	0.01	0.02	Germany
26820.d	0.68	0.21	0.05	0.04	0.03	Germany
26766.d	0.33	0.29	0.24	0.11	0.02	Germany
26758.d	0.69	0.15	0.03	0.02	0.11	Germany
26809.d	0.74	0.12	0.12	0.01	0.01	Germany
26849.d	0.72	0.16	0.09	0.02	0.01	Germany
26735.d	0.61	0.15	0.17	0.01	0.06	Germany
26857.d	0.74	0.14	0.04	0.04	0.04	Germany
26740.d	0.57	0.18	0.16	0.01	0.09	Germany
26837.d	0.75	0.12	0.06	0.02	0.05	Germany
26819.d	0.58	0.11	0.12	0.03	0.16	Germany
26862.d	0.84	0.09	0.05	0.01	0.01	Germany
26751.d	0.46	0.15	0.35	0.02	0.02	Germany
26757.d	0.56	0.19	0.18	0.03	0.04	Germany
26864.d	0.78	0.1	0.03	0	0.09	Germany
26754.d	0.65	0.19	0.06	0.07	0.03	Germany
26825.d	0.68	0.12	0.16	0.02	0.02	Germany
26829.d	0.68	0.11	0.17	0.01	0.03	Germany
26851.d	0.83	0.1	0.06	0.01	0.01	Germany
26767.d	0.85	0.09	0.03	0.02	0.02	Germany
26852.d	0.87	0.08	0.05	0.01	0	Germany
26793.d	0.74	0.13	0.12	0	0	Germany
26855.d	0.73	0.16	0.08	0.02	0.01	Germany
26815.d	0.7	0.17	0.06	0.04	0.04	Germany
26863.d	0.87	0.07	0.04	0.01	0.02	Germany
26861.d	0.73	0.13	0.05	0.06	0.03	Germany
26765.d	0.86	0.07	0.07	0	0	Germany
26810.d	0.85	0.08	0.04	0.01	0.02	Germany
26866.d	0.6	0.2	0.11	0.03	0.05	Germany
26835.d	0.67	0.13	0.12	0.01	0.08	Germany
26856.d	0.83	0.09	0.07	0.01	0.01	Germany
26823.d	0.57	0.24	0.1	0.05	0.04	Germany
26836.d	0.79	0.1	0.04	0.04	0.04	Germany
26844.d	0.78	0.12	0.08	0	0	Germany
26756.d	0.87	0.07	0.04	0.01	0.01	Germany
26858.d	0.78	0.15	0.05	0.02	0	Germany
26839.d	0.85	0.08	0.03	0.03	0.01	Germany
26763.d	0.82	0.1	0.06	0.01	0.01	Germany
26834.d	0.79	0.11	0.09	0.01	0.01	Germany
26794.d	0.71	0.14	0.1	0.02	0.03	Germany
26813.d	0.49	0.21	0.13	0.08	0.09	Germany
26848.d	0.51	0.22	0.09	0.15	0.02	Germany
26854.d	0.68	0.19	0.06	0.04	0.03	Germany
26832.d	0.57	0.27	0.13	0.02	0.01	Germany
26737.d	0.52	0.28	0.18	0.02	0.01	Germany
26841.d	0.63	0.13	0.21	0.02	0.01	Germany
26814.d	0.66	0.16	0.05	0.03	0.09	Germany
26840.d	0.76	0.17	0.05	0.01	0.01	Germany
26821.d	0.84	0.1	0.02	0.02	0.01	Germany
26850.d	0.52	0.27	0.11	0.09	0.02	Germany
26865.d	0.57	0.28	0.1	0.03	0.01	Germany
26753.d	0.12	0.47	0.1	0.15	0.16	Poland
26771.d	0.21	0.51	0.08	0.13	0.08	Poland
26772.d	0.14	0.46	0.18	0.21	0.02	Poland
26790.d	0.15	0.3	0.51	0.04	0.01	Poland
26779.d	0.1	0.38	0.06	0.44	0.03	Poland
26752.d	0.11	0.47	0.08	0.27	0.07	Poland
26791.d	0.16	0.3	0.5	0.03	0.01	Poland
26741.d	0.31	0.38	0.24	0.06	0.01	Poland
26768.d	0.26	0.46	0.18	0.04	0.06	Poland
26838.d	0.78	0.12	0.07	0.02	0.01	Poland
26736.d	0.23	0.57	0.12	0.06	0.02	Poland
26805.d	0.13	0.1	0.76	0.01	0	Netherlands
26749.d	0.2	0.37	0.39	0.02	0.02	Netherlands
26750.d	0.2	0.09	0.7	0	0.01	Netherlands
26743.d	0.09	0.09	0.8	0	0	Netherlands
26769.d	0.27	0.19	0.5	0.02	0.01	Netherlands
26759.d	0.25	0.16	0.57	0.01	0.01	Netherlands
26773.d	0.19	0.16	0.62	0.02	0.02	Netherlands
26762.d	0.22	0.14	0.62	0.01	0.01	Netherlands
26778.d	0.25	0.15	0.56	0.03	0.02	Netherlands
26755.d	0.14	0.05	0.8	0.01	0	Netherlands
26781.d	0.05	0.14	0.04	0.72	0.05	Greece
26782.d	0.04	0.13	0.02	0.79	0.02	Greece
26784.d	0.08	0.37	0.05	0.47	0.03	Greece
26786.d	0.08	0.29	0.03	0.39	0.21	Greece
26806.d	0.04	0.11	0.02	0.8	0.04	Greece
26807.d	0.05	0.13	0.02	0.79	0.02	Greece
26797.d	0.02	0.05	0.01	0.84	0.08	Greece
26804.d	0.1	0.1	0	0.22	0.57	Peru
26808.d	0.03	0.09	0.02	0.06	0.8	Peru
26785.d	0.05	0.15	0.03	0.17	0.59	Peru
26787.d	0.05	0.05	0	0.2	0.71	Peru
34015.d	0.59	0.25	0.07	0.06	0.04	Germany
34023.d	0.69	0.21	0.05	0.04	0.02	Germany
34017.d	0.4	0.38	0.08	0.08	0.06	Germany
34027.d	0.68	0.23	0.07	0.01	0.01	Germany
34026.d	0.34	0.43	0.16	0.03	0.03	Germany
34018.d	0.66	0.22	0.08	0.02	0.02	Germany
34024.d	0.7	0.18	0.09	0.01	0.02	Germany
34021.d	0.67	0.19	0.11	0.01	0.02	Germany
34022.d	0.53	0.29	0.14	0.01	0.02	Germany
34025.d	0.61	0.16	0.1	0.08	0.05	Germany
33979.d	0.5	0.33	0.12	0.03	0.02	Germany
33969.d	0.54	0.32	0.12	0.01	0.01	Germany
34012.d	0.56	0.24	0.16	0.03	0.02	Germany
33973.d	0.51	0.26	0.09	0.07	0.08	Germany
33978.d	0.35	0.31	0.29	0.03	0.02	Germany
34011.d	0.59	0.24	0.14	0.02	0.01	Germany
33987.d	0.54	0.32	0.09	0.04	0.01	Germany
33993.d	0.27	0.36	0.34	0.01	0.02	Germany
34014.d	0.57	0.27	0.07	0.06	0.02	Germany
33994.d	0.47	0.23	0.28	0.01	0.01	Germany
33962.d	0.52	0.21	0.21	0.04	0.02	Germany
34002.d	0.56	0.22	0.12	0.06	0.04	Germany
33985.d	0.23	0.29	0.11	0.33	0.04	Germany
33961.d	0.59	0.21	0.09	0.04	0.07	Germany
33989.d	0.2	0.38	0.33	0.06	0.02	Germany
33997.d	0.51	0.38	0.08	0.01	0.02	Germany
33965.d	0.52	0.32	0.13	0.01	0.01	Germany
33970.d	0.42	0.22	0.25	0.07	0.04	Germany
34001.d	0.44	0.19	0.16	0.16	0.06	Germany
33982.d	0.22	0.18	0.49	0.04	0.07	Germany
33963.d	0.54	0.23	0.14	0.05	0.04	Germany
33991.d	0.16	0.31	0.27	0.2	0.07	Poland
33988.d	0.41	0.33	0.24	0	0.01	Poland
34009.d	0.48	0.28	0.19	0.01	0.03	Poland
33998.d	0.45	0.36	0.09	0.01	0.1	Poland
34016.d	0.63	0.21	0.12	0.01	0.02	Poland
33980.d	0.29	0.4	0.18	0.09	0.03	Poland
33992.d	0.25	0.36	0.25	0.09	0.05	Poland
33968.d	0.67	0.19	0.13	0	0	Poland
33966.d	0.13	0.15	0.68	0.02	0.01	Netherlands
33977.d	0.21	0.22	0.5	0.02	0.05	Netherlands
33976.d	0.11	0.29	0.41	0.14	0.05	Netherlands
34010.d	0.17	0.36	0.34	0.1	0.03	Netherlands
34006.d	0.12	0.13	0.72	0.02	0.01	Netherlands
34013.d	0.2	0.15	0.6	0.02	0.03	Netherlands
33986.d	0.21	0.26	0.36	0.13	0.04	Netherlands
34000.d	0.18	0.22	0.54	0.04	0.01	Netherlands
34004.d	0.09	0.09	0.8	0.01	0.01	Netherlands
33981.d	0.13	0.11	0.7	0.02	0.04	Netherlands
33964.d	0.14	0.2	0.61	0.03	0.02	Netherlands
33990.d	0.11	0.12	0.09	0.63	0.06	Greece
33974.d	0.1	0.12	0.08	0.6	0.1	Greece
34005.d	0.11	0.15	0.05	0.39	0.31	Greece
33999.d	0.2	0.2	0.09	0.34	0.18	Greece
33967.d	0.16	0.27	0.11	0.28	0.19	Peru
34003.d	0.29	0.29	0.22	0.07	0.14	Peru
