# Supplementary material for: Opening the Random Forest Black Box of the Metabolome by the Application of Surrogate Minimal Depth
Source: Metabolites. 2021 Dec 21;12(1):5. doi: 10.3390/metabo12010005 (PMC8781913; doi:10.3390/metabo12010005)
Supplement: Supplementary file 1 [file metabolites-12-00005-s001.zip › metabolites-1490989-supplementary/Supplementary Tables/TableS2_Probabilty_Machine_Variety.csv]

Sample Code	Ba	Gi	Gr	Cu	True Class
14604.d	0.58	0.2	0.14	0.08	Ba
14469.d	0.21	0.51	0.2	0.08	Gi
14532.d	0.54	0.24	0.14	0.08	Ba
14495.d	0.28	0.43	0.21	0.08	Gi
14497.d	0.18	0.24	0.47	0.11	Gr
14441.d	0.47	0.25	0.13	0.16	Ba
14455.d	0.45	0.16	0.19	0.2	Gi
14666.d	0.67	0.14	0.14	0.06	Ba
14538.d	0.16	0.11	0.21	0.51	Cu
14493.d	0.18	0.41	0.25	0.16	Gi
14438.d	0.51	0.27	0.14	0.08	Ba
14489.d	0.2	0.59	0.13	0.08	Gi
14662.d	0.25	0.45	0.18	0.13	Ba
14603.d	0.2	0.36	0.18	0.26	Gi
14496.d	0.43	0.1	0.34	0.12	Ba
14499.d	0.17	0.08	0.19	0.56	Cu
14537.d	0.29	0.26	0.19	0.26	Gi
14551.d	0.11	0.09	0.53	0.27	Gr
14437.d	0.61	0.2	0.11	0.09	Ba
14648.d	0.19	0.12	0.16	0.52	Ba
14550.d	0.18	0.13	0.25	0.45	Cu
14444.d	0.37	0.28	0.25	0.1	Gi
14524.d	0.23	0.16	0.32	0.28	Gr
14485.d	0.52	0.17	0.22	0.1	Ba
14503.d	0.17	0.11	0.3	0.42	Cu
14509.d	0.25	0.43	0.23	0.09	Gi
14490.d	0.31	0.14	0.44	0.12	Gr
14452.d	0.29	0.16	0.45	0.1	Ba
14504.d	0.28	0.31	0.23	0.18	Gr
14454.d	0.29	0.2	0.41	0.1	Ba
14531.d	0.17	0.08	0.48	0.27	Gr
14539.d	0.18	0.09	0.25	0.47	Gr
14460.d	0.22	0.37	0.26	0.15	Ba
14515.d	0.23	0.15	0.21	0.41	Cu
14543.d	0.23	0.19	0.21	0.37	Gi
14529.d	0.24	0.17	0.37	0.22	Gr
14522.d	0.57	0.16	0.17	0.1	Ba
14440.d	0.43	0.28	0.19	0.11	Gi
14468.d	0.55	0.25	0.13	0.07	Ba
14479.d	0.15	0.48	0.26	0.11	Gi
14447.d	0.26	0.14	0.47	0.14	Gr
14507.d	0.67	0.13	0.14	0.06	Ba
14488.d	0.2	0.13	0.52	0.16	Gr
14439.d	0.44	0.2	0.22	0.14	Ba
14523.d	0.26	0.14	0.2	0.4	Ba
14642.d	0.43	0.16	0.2	0.21	Ba
14656.d	0.28	0.46	0.14	0.13	Gi
14650.d	0.58	0.19	0.1	0.13	Gr
14462.d	0.52	0.14	0.25	0.09	Ba
14457.d	0.35	0.27	0.17	0.21	Cu
14461.d	0.31	0.4	0.11	0.18	Gi
14630.d	0.11	0.18	0.22	0.49	Gr
14475.d	0.3	0.35	0.17	0.19	Ba
14481.d	0.36	0.07	0.48	0.09	Cu
14443.d	0.64	0.15	0.1	0.1	Ba
14501.d	0.65	0.17	0.1	0.09	Ba
14665.d	0.65	0.11	0.17	0.07	Ba
14525.d	0.35	0.17	0.13	0.36	Ba
14546.d	0.12	0.33	0.27	0.28	Cu
14502.d	0.13	0.64	0.17	0.06	Gi
14487.d	0.25	0.33	0.34	0.07	Gr
14486.d	0.4	0.2	0.17	0.23	Ba
14511.d	0.2	0.61	0.11	0.09	Gi
14472.d	0.44	0.2	0.23	0.13	Gr
14467.d	0.16	0.61	0.14	0.09	Gi
14446.d	0.22	0.15	0.47	0.16	Ba
14473.d	0.24	0.17	0.47	0.12	Ba
14482.d	0.17	0.57	0.12	0.13	Gi
14448.d	0.15	0.13	0.53	0.19	Ba
14442.d	0.29	0.49	0.14	0.09	Cu
14445.d	0.42	0.22	0.17	0.19	Gi
14609.d	0.15	0.17	0.35	0.33	Gr
14527.d	0.63	0.18	0.09	0.1	Ba
14456.d	0.4	0.23	0.15	0.22	Ba
14530.d	0.16	0.22	0.18	0.44	Cu
14646.d	0.51	0.28	0.12	0.08	Ba
14483.d	0.2	0.64	0.12	0.04	Gi
14470.d	0.23	0.46	0.2	0.11	Gr
14508.d	0.56	0.2	0.09	0.14	Ba
14644.d	0.36	0.16	0.25	0.24	Cu
14451.d	0.19	0.46	0.21	0.14	Gi
14617.d	0.15	0.47	0.11	0.27	Gi
14480.d	0.21	0.14	0.54	0.11	Gr
14484.d	0.17	0.18	0.54	0.11	Gr
14512.d	0.25	0.2	0.26	0.28	Cu
26811.d	0.35	0.31	0.1	0.24	Ba
26853.d	0.15	0.71	0.06	0.08	Gi
26847.d	0.37	0.22	0.09	0.32	Ba
26738.d	0.23	0.38	0.11	0.28	Gi
26799.d	0.5	0.23	0.08	0.19	Ba
26826.d	0.17	0.16	0.19	0.47	Cu
26796.d	0.61	0.16	0.1	0.13	Ba
26795.d	0.18	0.48	0.15	0.2	Gi
26842.d	0.17	0.23	0.46	0.14	Gr
26827.d	0.59	0.18	0.07	0.17	Ba
26818.d	0.21	0.49	0.1	0.19	Gi
26843.d	0.41	0.37	0.14	0.09	Ba
26792.d	0.32	0.23	0.15	0.3	Gi
26828.d	0.7	0.1	0.08	0.12	Ba
26776.d	0.17	0.16	0.14	0.52	Cu
26734.d	0.23	0.35	0.25	0.17	Gi
26822.d	0.19	0.15	0.55	0.12	Ba
26824.d	0.19	0.14	0.5	0.18	Ba
26798.d	0.1	0.11	0.66	0.12	Cu
26867.d	0.26	0.17	0.31	0.27	Gr
26812.d	0.17	0.18	0.12	0.53	Cu
26801.d	0.21	0.4	0.12	0.27	Gi
26770.d	0.1	0.22	0.41	0.27	Gr
26800.d	0.5	0.2	0.11	0.19	Ba
26739.d	0.39	0.17	0.12	0.31	Cu
26820.d	0.12	0.14	0.6	0.14	Gi
26766.d	0.49	0.23	0.16	0.13	Ba
26758.d	0.11	0.21	0.52	0.16	Gr
26809.d	0.43	0.2	0.1	0.27	Ba
26849.d	0.46	0.18	0.11	0.24	Gi
26735.d	0.4	0.24	0.11	0.25	Ba
26857.d	0.09	0.59	0.16	0.15	Gi
26837.d	0.42	0.31	0.17	0.1	Ba
26819.d	0.24	0.41	0.19	0.16	Cu
26862.d	0.2	0.58	0.12	0.1	Gi
26751.d	0.1	0.18	0.42	0.31	Gr
26851.d	0.68	0.16	0.08	0.08	Ba
26767.d	0.18	0.68	0.07	0.07	Gi
26793.d	0.69	0.15	0.08	0.08	Ba
26855.d	0.6	0.23	0.08	0.09	Ba
26815.d	0.14	0.57	0.13	0.16	Gi
26863.d	0.08	0.22	0.49	0.21	Gr
26861.d	0.17	0.24	0.16	0.43	Cu
26765.d	0.12	0.53	0.25	0.11	Gi
26810.d	0.24	0.18	0.23	0.35	Gr
26866.d	0.66	0.18	0.09	0.08	Ba
26835.d	0.12	0.15	0.56	0.17	Gr
26856.d	0.61	0.22	0.08	0.09	Ba
26823.d	0.23	0.19	0.45	0.12	Gr
26844.d	0.34	0.19	0.14	0.33	Cu
26756.d	0.24	0.5	0.11	0.15	Gi
26858.d	0.18	0.65	0.08	0.09	Ba
26839.d	0.13	0.22	0.57	0.07	Cu
26763.d	0.12	0.63	0.09	0.16	Gi
26834.d	0.17	0.16	0.44	0.23	Gr
26794.d	0.59	0.16	0.11	0.14	Ba
26813.d	0.36	0.24	0.12	0.28	Ba
26848.d	0.18	0.3	0.14	0.37	Cu
26854.d	0.31	0.55	0.07	0.06	Gi
26832.d	0.38	0.14	0.28	0.2	Gi
26737.d	0.32	0.25	0.18	0.25	Gr
26841.d	0.41	0.44	0.07	0.08	Ba
26814.d	0.37	0.24	0.12	0.28	Gi
26840.d	0.19	0.3	0.12	0.39	Cu
26821.d	0.26	0.42	0.21	0.1	Gi
