# Supplementary material for: Opening the Random Forest Black Box of the Metabolome by the Application of Surrogate Minimal Depth
Source: Metabolites. 2021 Dec 21;12(1):5. doi: 10.3390/metabo12010005 (PMC8781913; doi:10.3390/metabo12010005)
Supplement: Supplementary file 1 [file metabolites-12-00005-s001.zip › metabolites-1490989-supplementary/Supplementary Tables/TableS3_SelectedFeatures_Origin.csv]

Retentiontime	Mass/Charge	SMD	Boruta	Both	Compound
2.32 min	179.143	1	1	1	unknown
3.13 min	277.216	1	0	0	unknown
4.86 min	498.256	1	1	1	unknown
4.99 min	522.355	1	0	0	unknown
5.21 min	465.282	1	1	1	Glucose-Linoleate + Na+
5.72 min	441.282	1	1	1	acMGDG Fragment
6.17 min	621.416	1	1	1	unknown
6.55 min	379.281	1	1	1	unknown
7.28 min	507.365	1	1	1	unknown
7.81 min	580.434	1	1	1	PC(O-22:0)
8.06 min	383.367	1	1	1	(18:2)-Campesterol Fragment
9.30 min	797.517	1	1	1	unknown
9.48 min	736.533	1	1	1	unknown
9.56 min	730.538	1	1	1	unknown
9.70 min	723.516	1	0	0	unknown
9.81 min	629.475	1	1	1	unknown
10.10 min	411.362	1	1	1	unknown
10.79 min	852.611	1	1	1	unknown
11.40 min	718.537	1	0	0	unknown
12.82 min	772.585	1	1	1	unknown
13.63 min	857.626	1	1	1	unknown
14.05 min	669.542	1	0	0	unknown
14.06 min	944.754	1	0	0	Trivernolin + NH4+
14.13 min	814.632	1	1	1	unknown
14.15 min	949.703	1	1	1	Trivernolin + Na+
14.28 min	1052.778	1	1	1	unknown
14.36 min	931.698	1	1	1	TG(54:7;2O) + Na+
14.36 min	833.626	1	1	1	unknown
14.58 min	684.649	1	1	1	unknown
14.62 min	847.642	1	0	0	unknown
14.64 min	842.686	1	0	0	unknown
14.68 min	920.754	1	0	0	unknown
14.68 min	1007.728	1	1	1	SLBPA(50:2) + Na+
14.72 min	933.714	1	0	0	TG(54:6;2O)
14.77 min	872.612	1	1	1	unknown
14.85 min	926.742	1	1	1	TG(54:7;2O) + NH4+
14.86 min	903.63	1	1	1	unknown
14.90 min	804.671	1	1	1	unknown
14.91 min	671.558	1	1	1	DG(38:2) + Na+
14.95 min	1016.786	1	1	1	acMGDG(52:4)
15.04 min	835.642	1	0	0	(16:0)-Gluco-Stigmasterol + Na+
15.05 min	907.698	1	0	0	TG(52:5;2O) + Na+
15.27 min	915.704	1	1	1	TG(54:7;1O) + Na+
15.28 min	849.657	1	1	1	unknown
15.33 min	1061.762	1	1	1	unknown
15.47 min	905.645	1	0	0	unknown
15.54 min	858.716	1	1	1	unknown
15.56 min	953.789	1	1	1	unknown
15.59 min	863.673	1	1	1	unknown
15.64 min	935.729	1	1	1	unknown
15.65 min	930.776	1	0	0	unknown
15.68 min	889.689	1	1	1	unknown
15.79 min	1037.762	1	1	1	acMGDG(52:5) + Na+
15.80 min	891.704	1	1	1	unknown
15.83 min	1058.823	1	1	1	acMGDG(54:4) + NH4+
15.83 min	1063.778	1	0	0	acMGDG(54:4) + Na
15.86 min	912.764	1	0	0	unknown
16.02 min	932.789	1	1	1	TG(54:4;2O) + NH4+
16.11 min	708.648	1	1	1	Sitosterol Derivate + NH4+
16.11 min	713.605	1	1	1	Sitosterol Derivate + Na+
16.28 min	1034.822	1	1	1	acMGDG(52:4) + NH4+
16.28 min	1039.778	1	1	1	acMGDG(52:4) + Na+
16.36 min	722.665	1	1	1	unknown
16.47 min	727.621	1	0	0	unknown
16.73 min	1015.777	1	1	1	acMGDG(52:5) - H2O + H+
17.12 min	919.736	1	1	1	Stigmasterol Derivate IV + Na+
17.16 min	873.694	1	0	0	unknown
17.30 min	197.081	1	1	1	Coenzyme Q10 Fragment
17.39 min	902.78	1	1	1	Campesterol Derivate + NH4+
17.42 min	887.708	1	1	1	unknown
17.45 min	861.694	1	0	0	unknown
17.67 min	897.245	1	0	0	unknown
17.68 min	969.713	1	1	1	unknown
17.89 min	889.725	1	0	0	unknown
17.90 min	915.741	1	0	0	unknown
18.17 min	381.351	1	1	1	(18:2)-Episterol Ester Fragment
18.19 min	678.618	1	1	1	(18:2)-Episterol Ester + NH4+
18.21 min	929.757	1	1	1	Unknown
18.25 min	683.574	1	1	1	(18:2)-Episterol Ester + Na+
18.29 min	886.785	1	0	0	Unknown
18.33 min	891.741	1	1	1	unknown
18.34 min	917.756	1	1	1	TG(55:5) + Na+
18.35 min	860.769	1	1	1	unknown
18.49 min	710.68	1	1	1	unknown
18.52 min	697.589	1	1	1	(18:2)-Stigmasterol Ester + Na+
18.53 min	926.815	1	1	1	TG(56:5) + NH4+
18.54 min	692.634	1	1	1	(18:2)-Stigmasterol Ester + NH4+
18.58 min	915.812	1	1	1	Unknown
18.64 min	931.772	1	1	1	TG(58:5) + H+
18.69 min	879.74	1	0	0	TG(52:3)
18.74 min	383.366	1	1	1	(18:2)-Campesteryl Ester Fragment
18.75 min	680.634	1	1	1	(18:2)-Campesterol-Ester + NH4+
18.76 min	685.589	1	1	1	(18:2)-Campesterol-Ester + Na+
18.77 min	893.756	1	1	1	TG(53:3) + Na+
18.97 min	699.604	1	1	1	(18:2)-Sitosterol Ester + Na+
19.72 min	766.743	1	1	1	unknown
19.93 min	958.879	1	1	1	unknown
21.30 min	970.931	1	0	0	TG(59:4) + NH4+
10.00 min	631.49	0	1	0	unknown
10.06 min	744.553	0	1	0	unknown
10.48 min	465.391	0	1	0	unknown
10.50 min	775.533	0	1	0	unknown
10.86 min	635.464	0	1	0	unknown
11.21 min	967.632	0	1	0	unknown
11.67 min	586.519	0	1	0	unknown
11.89 min	587.463	0	1	0	unknown
12.34 min	535.471	0	1	0	unknown
12.50 min	423.419	0	1	0	unknown
12.88 min	662.571	0	1	0	unknown
13.27 min	667.527	0	1	0	unknown
13.30 min	685.435	0	1	0	unknown
13.38 min	1002.751	0	1	0	unknown
13.64 min	852.671	0	1	0	unknown
13.74 min	929.682	0	1	0	unknown
13.86 min	845.625	0	1	0	unknown
13.97 min	638.571	0	1	0	DG(36:2) + NH4+
14.26 min	640.623	0	1	0	unknown
14.43 min	821.626	0	1	0	unknown
14.43 min	954.752	0	1	0	unknown
14.78 min	1028.787	0	1	0	unknown
14.78 min	766.655	0	1	0	unknown
14.80 min	1059.746	0	1	0	unknown
14.86 min	1054.791	0	1	0	unknown
14.88 min	395.367	0	1	0	Gluco-Stigmasterol Fragment
15.09 min	842.664	0	1	0	unknown
15.30 min	1035.746	0	1	0	unknown
15.36 min	902.743	0	1	0	unknown
16.08 min	453.466	0	1	0	unknown
16.27 min	812.655	0	1	0	Coenzyme Q9 + NH4+
16.27 min	853.681	0	1	0	Brassicasterol Derivate + NH4+
16.30 min	895.678	0	1	0	unknown
16.60 min	510.56	0	1	0	unknown
16.78 min	933.765	0	1	0	unknown
17.11 min	847.677	0	1	0	unknown
17.44 min	771.606	0	1	0	unknown
17.49 min	711.605	0	1	0	Cycloartenol Derivate II + Na+
17.50 min	706.649	0	1	0	Cycloartenol Derivate II + NH4+
17.71 min	785.663	0	1	0	unknown
17.81 min	884.769	0	1	0	unknown
17.83 min	875.71	0	1	0	unknown
17.87 min	863.709	0	1	0	unknown
17.88 min	780.707	0	1	0	unknown
18.03 min	687.605	0	1	0	Cycloartenol Derivate I + Na+
18.03 min	713.62	0	1	0	Cycloartenol Derivate III + Na+
18.05 min	682.649	0	1	0	Cycloartenol Derivate I + NH4+
18.38 min	708.722	0	1	0	unknown
18.40 min	782.722	0	1	0	unknown
18.55 min	706.649	0	1	0	Cycloartenol Derivate II + NH4+
18.66 min	577.591	0	1	0	TG(52:3) Fragment
18.83 min	815.708	0	1	0	unknown
18.98 min	694.649	0	1	0	(18:2)-Sitosterol Ester + NH4+
19.09 min	829.724	0	1	0	unknown
19.09 min	954.846	0	1	0	unknown
19.73 min	918.846	0	1	0	unknown
19.76 min	970.879	0	1	0	unknown
19.85 min	932.863	0	1	0	unknown
20.06 min	894.847	0	1	0	unknown
20.12 min	920.863	0	1	0	unknown
20.13 min	946.879	0	1	0	unknown
20.22 min	1012.926	0	1	0	unknown
3.49 min	184.073	0	1	0	LPC(18/16:0)& PC(32:0) Fragment
4.66 min	499.348	0	1	0	unknown
5.09 min	342.336	0	1	0	unknown
5.19 min	460.326	0	1	0	unknown
5.96 min	395.24	0	1	0	unknown
6.00 min	524.371	0	1	0	LPC(18:0) + H+
6.18 min	627.433	0	1	0	unknown
6.20 min	303.229	0	1	0	unknown
6.25 min	601.425	0	1	0	unknown
6.88 min	552.402	0	1	0	unknown
7.40 min	381.351	0	1	0	(18:2)-Episterol Ester Fragment
7.40 min	583.397	0	1	0	unknown
7.76 min	571.397	0	1	0	Stigmasterol Derivate I + Na+
7.87 min	551.424	0	1	0	unknown
7.97 min	400.378	0	1	0	unknown
8.06 min	585.412	0	1	0	unknown
8.19 min	409.328	0	1	0	unknown
8.31 min	740.522	0	1	0	unknown
8.50 min	954.614	0	1	0	unknown
8.73 min	485.36	0	1	0	unknown
8.81 min	879.497	0	1	0	unknown
8.83 min	566.418	0	1	0	unknown
8.83 min	608.464	0	1	0	unknown
8.96 min	599.503	0	1	0	acMGDG;SLBPA;PE;TG;DG-Fragment
9.05 min	647.485	0	1	0	unknown
9.13 min	642.529	0	1	0	unknown
9.59 min	937.585	0	1	0	unknown
9.60 min	932.63	0	1	0	unknown
9.85 min	794.577	0	1	0	unknown
9.87 min	381.351	0	1	0	(18:2)-Episterol Ester Fragment
