# Supplementary material for: Opening the Random Forest Black Box of the Metabolome by the Application of Surrogate Minimal Depth
Source: Metabolites. 2021 Dec 21;12(1):5. doi: 10.3390/metabo12010005 (PMC8781913; doi:10.3390/metabo12010005)
Supplement: Supplementary file 1 [file metabolites-12-00005-s001.zip › metabolites-1490989-supplementary/Supplementary Tables/TableS4_SelectedFeatures_Variety.csv]

Retentiontime	Mass/Charge	SMD	Boruta	Both	Compound
6.55 min	379.281	1	1	1	unknown
7.76 min	571.397	1	0	0	Stigmasterol Derivate I + Na+
9.04 min	956.63	1	0	0	DGDG(36:5) + NH4+
9.04 min	961.585	1	0	0	DGDG(36:5) + Na+
9.48 min	736.533	1	0	0	Unknown
9.67 min	963.601	1	0	0	DGDG(36:4) + Na+
10.27 min	934.645	1	0	0	unknown
10.54 min	965.616	1	0	0	unknown
11.25 min	692.52	1	0	0	unknown
12.50 min	423.419	1	1	1	unknown
12.68 min	788.617	1	0	0	unknown
13.08 min	636.556	1	0	0	DG(18:3) + NH4+
13.09 min	641.511	1	1	1	DG(18:3) + Na+
13.62 min	598.555	1	1	1	Stigmasterol Derivate II + NH4+
13.65 min	339.289	1	0	0	DG(18:3) Fragment
13.73 min	617.511	1	0	0	TG Fragment
13.97 min	638.571	1	0	0	DG(36:2) + NH4+
14.05 min	669.542	1	0	0	unknown
14.13 min	814.632	1	0	0	unknown
14.34 min	828.67	1	1	1	unknown
14.36 min	833.626	1	1	1	unknown
14.60 min	626.586	1	1	1	Stigmasterol Derivate III + NH4+
14.62 min	847.642	1	0	0	unknown
14.64 min	842.686	1	0	0	unknown
14.65 min	425.289	1	0	0	unknown
14.72 min	654.639	1	0	0	unknown
14.90 min	804.671	1	1	1	unknown
14.91 min	671.558	1	1	1	DG(38:2) + Na+
14.97 min	522.524	1	1	1	Wax monoester
14.97 min	383.367	1	0	0	(18:2)-Campesterol Fragment
15.18 min	891.63	1	1	1	unknown
15.19 min	818.687	1	0	0	unknown
15.19 min	668.655	1	1	1	unknown
15.22 min	582.56	1	1	1	unknown
15.33 min	1061.762	1	0	0	unknown
15.79 min	1037.762	1	0	0	acMGDG(52:5) + Na+
15.79 min	1032.807	1	0	0	acMGDG(52:5) + NH4+
16.27 min	812.655	1	1	1	Coenzyme Q9 + NH4+
16.27 min	853.681	1	1	1	Brassicasterol Derivate + NH4+
16.28 min	197.081	1	0	0	Coenzyme Q9 Fragment
16.28 min	817.61	1	0	0	Coenzyme Q9 + Na+
16.60 min	510.56	1	1	1	unknown
16.60 min	515.515	1	1	1	unknown
16.76 min	616.566	1	1	1	unknown
16.76 min	621.521	1	1	1	unknown
17.06 min	630.581	1	1	1	unknown
17.29 min	880.717	1	0	0	Coenzyme Q10 + NH4+
17.30 min	197.081	1	1	1	Coenzyme Q10 Fragment
17.34 min	885.673	1	1	1	Coenzyme Q10 + Na+
17.49 min	711.605	1	1	1	Cycloartenol Derivate II + Na+
17.50 min	706.649	1	1	1	Cycloartenol Derivate II + NH4+
17.95 min	177.163	1	1	1	unknown
18.03 min	687.605	1	1	1	Cycloartenol Derivate I + Na+
18.03 min	713.62	1	1	1	Cycloartenol Derivate III + Na+
18.05 min	682.649	1	1	1	Cycloartenol Derivate I + NH4+
18.28 min	708.665	1	0	0	Cycloartenol Derivate III + NH4+
18.49 min	710.68	1	1	1	unknown
18.54 min	671.573	1	0	0	unknown
19.72 min	766.743	1	1	1	unknown
20.84 min	694.743	1	1	1	unknown
10.74 min	746.569	0	1	0	unknown
11.21 min	967.632	0	1	0	unknown
11.27 min	611.464	0	1	0	TG(54:7;2O) Fragment
11.58 min	623.5	0	1	0	unknown
11.78 min	625.48	0	1	0	unknown
13.24 min	500.482	0	1	0	unknown
14.95 min	1016.786	0	1	0	acMGDG(52:4)
16.98 min	854.723	0	1	0	unknown
17.45 min	856.738	0	1	0	unknown
18.33 min	891.741	0	1	0	unknown
4.99 min	522.355	0	1	0	unknown
6.85 min	573.252	0	1	0	unknown
6.88 min	552.402	0	1	0	unknown
7.85 min	592.457	0	1	0	unknown
8.19 min	409.328	0	1	0	unknown
8.41 min	594.472	0	1	0	unknown
9.35 min	437.36	0	1	0	unknown
