# Supplementary material for: Opening the Random Forest Black Box of the Metabolome by the Application of Surrogate Minimal Depth
Source: Metabolites. 2021 Dec 21;12(1):5. doi: 10.3390/metabo12010005 (PMC8781913; doi:10.3390/metabo12010005)
Supplement: Supplementary file 1 [file metabolites-12-00005-s001.zip › metabolites-1490989-supplementary/Supplementary Tables/TableS5_MeanAdjustedAgreement_Origin.csv]

	X2.32min...179.143m.z	X3.13min...277.216m.z	X4.86min...498.256m.z	X4.99min...522.355m.z	X5.21min...465.282m.z	X5.72min...441.282m.z	X6.17min...621.416m.z	X6.55min...379.281m.z	X7.28min...507.365m.z	X7.81min...580.434m.z	X8.06min...383.367m.z	X9.30min...797.517m.z	X9.48min...736.533m.z	X9.56min...730.538m.z	X9.70min...723.516m.z	X9.81min...629.475m.z	X10.10min...411.362m.z	X10.79min...852.611m.z	X11.40min...718.537m.z	X12.82min...772.585m.z	X13.63min...857.626m.z	X14.05min...669.542m.z	X14.06min...944.754m.z	X14.13min...814.632m.z	X14.15min...949.703m.z	X14.28min...1052.778m.z	X14.36min...931.698m.z	X14.36min...833.626m.z	X14.58min...684.649m.z	X14.62min...847.642m.z	X14.64min...842.686m.z	X14.68min...920.754m.z	X14.68min...1007.728m.z	X14.72min...933.714m.z	X14.77min...872.612m.z	X14.85min...926.742m.z	X14.86min...903.630m.z	X14.90min...804.671m.z	X14.91min...671.558m.z	X14.95min...1016.786m.z	X15.04min...835.642m.z	X15.05min...907.698m.z	X15.27min...915.704m.z	X15.28min...849.657m.z	X15.33min...1061.762m.z	X15.47min...905.645m.z	X15.54min...858.716m.z	X15.56min...953.789m.z	X15.59min...863.673m.z
X2.32min...179.143m.z	NA	0.376902948547083	0	0.0054483547820942	0.00919030124279537	0.196208365106622	0.00510287463958377	0.321979573493624	0.027835284409184	0.00526889890726097	0.145485930349498	0.240129384763349	0.0168092442429222	0.244951512195791	0	0.00455518388756544	0.0143709476166305	0.00737293328931785	0.000231910946196659	0.052911418165466	0.235800637543465	0.00805480198038447	0.243316023648721	0.163813571345757	0.214902658366884	0	0.0427931245903317	0	0.000240500240500241	0.161761424685373	0.106565442028666	0.140698655147324	0.0037450547338475	0.316129552074527	0.0331980501441092	0.0709504120649015	0.403655898540636	0.00624771435708895	0.00239347119046367	0.0855259930387465	0.250284982654574	0.0152556995979028	0.220906453635406	0.161135781771239	0	0.0538985013537844	0.195976323651691	0.100071529494414	0.352377313597725
X3.13min...277.216m.z	0.13095390764183	NA	0	0.0029211986681465	0.00227313566936209	0.00217206346028728	0	0.288189378387209	0.00075471698113207	0	0.19385939796283	0.209171743536163	0	0.000956202510031591	0	0.0149453744320115	0.470884042127595	0.00151157804459692	0	0	0.00354429144662218	0	0.159141484045639	0.206923899007883	0.141606714381839	0	0.146287802901103	0.00636541409016436	0.00026954177897574	0.204378263185165	0.18159799719442	0.148528388589907	0	0.413755985851181	0.0330608371712751	0.132377424505865	0.125898855301547	0	0.00721144786263645	0.0102603694283943	0.379279041796035	0.0312170427530363	0.00872394395244127	0.0113516826690011	0	0.00543870248164328	0.115542973314439	0	0.0483054017667716
X4.86min...498.256m.z	0.00252670128138345	0.00190834822233043	NA	0.253672560335763	0.33825514634299	0.309841721775328	0.201711197417696	0.00649088395206577	0	0.485979510977721	0.0142392756408911	0.0138140860246954	0.0219136289544292	0.0107819468781191	0.274642906473782	0	0.00173226542377322	0.0011415869188456	0.020638282195704	0.0198295709642054	0.0713761517308305	0.0187015911598002	0.0961878116759676	0.00862037717442825	0.0835773557304796	0.000758232235701907	0.0859164114187012	0.0138842438120843	0.000779896013864818	0.000587501031608488	0.0309280268781828	0.0110053920521675	0.128159059045184	0.00656665277575407	0.00468773568774774	0.0859177606313819	0.0463303634380497	0.0537366706195806	0.00527435733813662	0.0873304829604826	0.00092525709385042	0.0215448720219669	0.109669279560685	0.0682064155217525	0.080298861033596	0.0137790919044415	0.0178693887384322	0.10225052007049	0.0976161743881421
X4.99min...522.355m.z	0.0129241350994954	0.0516313415089336	0.205800745546567	NA	0.049531497455534	0.0129278983166424	0.0008327781479014	0.0165824976587752	0	0.0270467036480917	0.129137216605494	0.155403779896809	0.00861996380129302	0.00268405718938697	0.0767999392415338	0.0017084638622241	0.0890494315916927	0.000777259604707972	0.31203111166185	0.00332127787823992	0.113700292887725	0.0338992022942309	0.388371174660654	0.0655238057498302	0.335597646069711	0.00115776474220438	0.31313078427815	0.0053459179653657	0.00230693543240081	0.0303144732726393	0.0726087666124167	0.241961642252802	0.0059848029895536	0.0644938060782617	0	0.345135033175081	0.157785029736096	0.0799104089639238	0.000499666888740837	0.0444640835477437	0.0813145806840068	0.00881931790607239	0.279080412714059	0.135940855041524	0.00284309833940512	0.0459999942362158	0.151841572569726	0.0414776413656104	0.372650154743757
X5.21min...465.282m.z	0.0310574934653525	0.00010881777514842	0.394867801691156	0.147690108057534	NA	0.623522573026022	0.387039182593605	0.405275112386748	0	0.382804114515606	0.00352840326471701	0.0289656743584442	0.0112501783789959	0.0659260847238379	0.202179986220262	0	0.00127298393340084	0.0364749860943376	0.0154869345931302	0.0110404419911295	0.0537617601859245	0.0893438777931373	0.00154687565122718	0.0150323148454754	0	0.00288245815725344	0.00577094629855967	0.0215316659524102	0.00132136287516885	0.00603599090477358	0.0247707228402477	0.00021344068723101	0.0449090598312763	0	0.0417974868261458	0.00687854818438263	0.0196410687295863	0.00633529358597363	0.000410618457452143	0.0133126879734149	0.000410619620822987	0.00861349931435354	0.0229022155798964	0.0332411787991313	0.125847262936333	0.000384450081307136	0.00476486988965762	0.0737951090663696	0.0413525720718555
X5.72min...441.282m.z	0.358447730759576	0.0111774857825201	0.334075505413368	0.00259054992257772	0.623261577000849	NA	0.459895303215399	0.326909777563572	0	0.419102039912159	0.0381576614935269	0.105843291575352	0.0142213428454345	0.145182633794329	0.0393322731811252	0.000192307692307692	0.00177192041520184	0.126782905982814	0.0011291613745416	0.0227443007448976	0.117335380672511	0.0721863775088119	0.00562568409943037	0.0252433307569102	0.000878474310341866	0.000263359509672477	0.00428440259527118	0.0107696533877526	0	0.00303612709462171	0.034162831872242	0.000357695325073901	0.128747167620427	0	0.0966632071082885	0.00681878496265806	0.0931199103363476	0.0975467476568246	0	0.0717137793574145	0	0.00586976632896461	0.0696799369674554	0.135984402171933	0.010454144729078	0.0179990946533689	0.0754159493907324	0.25415659655981	0.0979349033457697
X6.17min...621.416m.z	0.0735765123449984	0.000541769366150881	0.321117990354195	0.00556895014404941	0.37907065907726	0.477447841318022	NA	0.210349944784259	0.000313076147076217	0.408900875549357	0.0164945062007291	0.0893245579807092	0.0168935739626142	0.128407317168576	0.00565404781418601	0	0.00120312035674505	0.0039834117393628	0.00301441682972072	0.0123933414024877	0.0588197926843771	0.0805834261974398	0.00202082966502618	0.00796558624700626	0.00247313460682596	0.00274665261817391	0.0040026753267415	0.0139375935725927	0.00113977273691544	0.0854209881182276	0.0614612082231644	0.00160732534154702	0.142350154140473	0.00205394924210661	0.00222468431355379	0.0106628136168582	0.0107716020835635	0.0319193510591943	0	0.0408081952042161	0.000208257793397112	0.000390836159025013	0.0543283381496785	0.0180881986177848	0.0227875660083712	0.0103319234477328	0.00951027912005904	0.0861598669324493	0.0387678371365706
X6.55min...379.281m.z	0.152792502377181	0.403937351321272	0.000268543645409317	0.0182963563873229	0.0872553669499716	0.0498521868411964	0.0140023165216207	NA	0	0.00610476590343908	0.00634069762810397	0.0555321901297418	0	0.082961448771794	0.000793650793650794	0.0211870265849412	0.22089764797712	0.000552017762162692	0.00522739713871172	0.0383453851295327	0.0139094915326453	0.0398885872127416	0.351224491338423	0.0320314963449225	0.288505688970155	0.0027172458358695	0.276890395351686	0.00442454072219931	0	0.464333150053913	0.00174258109040718	0.299066576408178	0.000666880068288519	0.51806444610541	0	0.262381649627898	0.185560221678951	0.001519935288592	0.00216619318181819	0.0082478789609981	0.452348711411175	0.0745060725879093	0.068314056939416	0.0183768587851137	0.00265697695596708	0.00286851141689851	0.106987320359476	0.00746411243962116	0.203077780244884
X7.28min...507.365m.z	0.245969687491895	0.00522716639975716	0.000625744796464967	0	0.000364963503649635	0.00274917005164874	0.000253887654712789	0.00658277189986432	NA	0.00182162559982401	0.00011449835408616	0.00656381268209002	0.0103951802094671	0.0031727138299515	0	0.470655658542001	0.0428464770389843	0	0.00013271400132714	0.0323953306890532	0.00441765433322452	0.000333606321096483	0.0108438297467471	0.000235822571588995	0.0426246273496899	0.203480558249662	0.0260006201010703	0	0.000473812267896018	0.00575007692077852	0.000285623611551889	0.018309288063613	0	0.0238626976816521	0.00412393255070002	0.0422176818668492	0.0814872786119929	0.0306470004533979	0.276503500345689	0.00922032406802495	0.0196232331104836	0.00254143690895813	0.0961109665515761	0.0224459771307273	0.0123544292341789	0.00733751686075895	0.0131584220872814	0.0267394477981843	0.000964239710482734
X7.81min...580.434m.z	0.0494943508414215	0.00489335781254636	0.495599207755607	0.123814713110209	0.323187209752986	0.349402078123783	0.398278291096382	0.0336760193798896	0.00455579514239897	NA	0.0904736086145193	0.00999808004191546	0.034324668440683	0.0182072768825809	0.100658108619246	0.02818413425091	0.0172876587981293	0.00100327276560673	0.0034136716326384	0.000584436457146197	0.197038963812278	0.0524881164551082	0.103160990096927	0.0011320007977762	0.0936374141353029	0.056270171942679	0.0532611816739726	0.0226019924411646	0.00459429917634252	0.0407543965999493	0.066150919607695	0.0160583347847866	0.304437996464664	0.010203604262254	0.000314564328405159	0.0656438722220651	0.153365244918115	0.0148001955448329	0.00497264270533728	0.330307669069704	0.0230315888057902	0.0244442587452569	0.225688706258728	0.0200679741769135	0.0230494891046666	0.0391901218939363	0.0745696155998832	0.147787962581646	0.124132150730716
X8.06min...383.367m.z	0.181068673960853	0.0775142984767643	0.0110121026458222	0.18550322485703	0.0197946122880825	0.20361784530216	0.000725806451612902	0	0	0.0504681100349461	NA	0.554210235258897	0	0.275822692409707	0.0969949259117268	0	0.100181153783386	0.0327571229863802	0.0068808116679935	0.212657367708497	0	0.0545440288162604	0.200353385680694	0.617723467467915	0.228113594587441	0.00466493855606759	0.174078719761548	0	0	0	0.337232091319638	0.17889369914856	0.188495988379277	0.00102150537634409	0.0405180393466799	0.265409262348343	0.102475967332104	0.00110407066052227	0	0.00220973082674642	0.00532288611925709	0.00117020076697496	0.207580572465869	0.00122837000640889	0.00202095230745485	0	0.00248454112076509	0.0400436020443367	0.209474790927867
X9.30min...797.517m.z	0.191128053385717	0.118317353349224	0	0.0449674907758643	0.0164864440698576	0.203109550162504	0.00236644018482783	0	0.00489803692988774	0	0.522938166984465	NA	0.00089372334140882	0.215662297835806	0.123603631977539	0	0.075518258559123	0.066063047667173	0.0105774345601721	0.170402427017992	0.0145101518312903	0.013235856064474	0.0147899082592107	0.614431322351298	0.00113632825877152	0.00155166119021541	0.0597136328766103	0.000182548375319458	0	0	0.351011842224703	0.00288882920572469	0.310186505407265	0	0.161985964890046	0.061968588129472	0.0506772447733347	0.000334672021419007	0	0	0.00081406707912732	0	0.136497410412444	0.0120115075294805	0.000669344042838021	0.000772320049428484	0	0.00257942765445806	0.177110432920472
X9.48min...736.533m.z	0.0242651718443625	0.0153606780254454	0.0669309719924014	0.0183162867360557	0.0255185641084682	0.0838917397679163	0.139005502363992	0.0113746907024288	0.00354307015711209	0.0226963729428865	0	0	NA	0.013609420256485	0.0450123957150353	0	0.00153877459156649	0.0974468745718253	0.0758714086723225	0.205626532650592	0.0981538629497203	0.0589133356606449	0.0410440611332568	0.00963624834730833	0.0401884742624389	0.0873077652865336	0.19256673338293	0.149892460314042	0.100293128695981	0.0183743420176758	0.161406720156961	0.044005844493417	0.0704803154856705	0.0129697549259976	0.00222625574159135	0.162181738300677	0.0574761347523721	0.16172197185943	0.193816796783045	0.130007039177375	0.00145961093574523	0.118543189161221	0.415590179469729	0.0946025537720614	0.141372322439863	0.100588367531962	0.122787203527959	0.0736552100747758	0.133748872451664
X9.56min...730.538m.z	0.290807532995672	0.0483359816042596	0.00871468713924334	0.00164102496043425	0.0509367879376616	0.336044202039924	0.0156540096988878	0.118007040402548	0.00667600150471671	0	0.299936307208337	0.401184433918955	0.0192814847102857	NA	0.0003339895935874	0	0.0152276412324811	0.494469793254595	0.00204820908660031	0.622965087341993	0.0884461078479297	0.0483439028791793	0.0418366703952115	0.436756397283117	0.0817700801377619	0.0796763481406325	0.262017179407826	0.0388253015724703	0.00499440981168612	0.0359623820078036	0.258697250514416	0.0418631672021292	0.0081113127818687	0.0308448679472414	0.394953270213598	0.22791107752074	0.0502446908453955	0.0909431737882148	0.0609445394649651	0.00208882482595879	0	0.0443317774019182	0.453064533860188	0.00648241506667319	0.0240923488567037	0.00321200912615945	0.0185248596380348	0.0819949891995984	0.423502280335185
X9.70min...723.516m.z	0	0	0.18567871505613	0.0608124775297755	0.114315461052632	0.177686125271909	0.00483576844336337	0	0.000415800415800417	0.051108897732693	0.0367409497468318	0.00504491110049499	0.0759699452882257	0	NA	0	0.00476401086925311	0.00881244494000386	0.252357807536724	0	0.156846158356946	0.0240945909498556	0.0120839926589354	0.0808622105783232	0.0142421402430669	0	0.00515797413620424	0.153946617780701	0.002062987357105	0.00225271085565203	0.0877659683396335	0.00134228187919463	0.191756469657951	0.0026578705806647	0.013414725418691	0.00619984544857655	0.119824573160992	0.175084368763802	0	0.098456897477307	0	0.0113177558077236	0.0326510604715002	0.137007488606882	0.211554184080074	0.0190575660941032	0.0926733790079328	0.00628985980127772	0.0780930586158395
X9.81min...629.475m.z	0.04582856273943	0.0340283367817517	0.000291474374544571	0.0106698152624817	0.000253936008125952	0	0	0.078445759693496	0.393101313771466	0.0139503019116935	0.0118227081226995	0.000789066751549714	0.0154603473829148	0.0244234971613302	9.54973022012131e-05	NA	0.171565981509225	0	0.0366689319948508	0.143212334215809	0.000720054416241333	0.00106048958525777	0.00360564960497958	0	0.0933228442776095	0.282145390321606	0.0325420099724446	0.00141812455498758	0.00319628786164533	0.0191817952167709	0.00227947257522169	0.0147995814898769	0	0.0512618236029175	0.00153537833984762	0.0665681268109818	0.000732661151763136	0.0128501378743793	0.335335255868355	0.0167901836914616	0.0512302866389595	0.00312122254812764	0.273229189599691	0.00507996328118356	0.0273640233053857	0.00145279547243797	0.00315258564962347	0.0399047972742157	0.00122305467441999
X10.10min...411.362m.z	0.0192535148692987	0.367722490844239	0.00297330762840709	0.0139437620677038	0	0	0.00393750933319279	0.305767846772232	0.00336878608956153	0.0034829279433596	0.0566050911887723	0.0507859266586218	0	0.00542522104807823	0	0.0964692352080136	NA	0	0	0	0	0	0.195996775188226	0.0690019006232893	0.227726457197674	0.0150858690647407	0.160640672482461	0.0135527844158636	0	0.199107116468385	0.0351195375398702	0.152934929701188	0	0.358733765668912	0	0.155586286329338	0	0.0120124616833959	0.0131852295090421	0.0419550272241306	0.212948733009076	0.0141950718552868	0.0068330942935564	0.00117457054764352	0	0.00324647874108306	0.000872029649008067	0.0217194393446228	0.0261370101241887
X10.79min...852.611m.z	0.041747863590652	0.00470362794729606	0.000602928509905254	0	0.0941965804694522	0.23032832913458	0.0158467887882063	0.0580048199668711	0	0.000874779541446205	0.0147745904140787	0.0870607478270773	0.0791628366627186	0.442231650013989	0.00865742117148128	0	0.000861745306950787	NA	0.0107087205638574	0.309809015478548	0.0515389993743014	0.0784373398442127	0.00440001531753861	0.171354339256811	0.0107426979538739	0.0242785895939933	0.0354838286234732	0.0159323687601668	0.0298840158728079	0.00144289955516041	0.0379081184323946	0.00862163990398482	0.0267810564379859	0.00581009358351621	0.447799122356458	0.0398160081921569	0.0526458201162834	0.0927549783308634	0.0159850377579691	0.000730344379467187	0	0.0114286963334186	0.13241682850886	0.0342669242387103	0.0410852817160297	0.00542732664612722	0.0463468012683968	0.00195644457713423	0.113780602993773
X11.40min...718.537m.z	0	0	0.0355535305729593	0.330852292637817	0.0391272732521736	0.0588665199325428	0.00667748011095642	0.00809129803789161	0	0.00196522192191214	0.0391801013394095	0.00106051567574733	0.120707913994281	0.00680648402739226	0.252689536537914	0	0.00687137271777006	0.00412479409826168	NA	0.00390513953569007	0.243321391603115	0.138096554614595	0.266434384244146	0.0572048898851479	0.189688398060465	0.00590876752217479	0.161037135138781	0.00178304586784186	0.0374659468580563	0.00108214461387113	0.10314103028751	0.221830963481202	0.0377310393148674	0.0197711100160046	0.0190017736072867	0.161553020277355	0.253806075977894	0.088681854871844	0.000978048250380353	0.0279617221638851	0.0979038369646956	0.0162330978325779	0.173464277761374	0.293611226865517	0.137062260556902	0.0171827605484979	0.289986647221101	0.00252545084870538	0.335842821118914
X12.82min...772.585m.z	0.0285583887277976	0.00811300103871734	0.00344251093897969	0.000671140939597317	0.148370184176363	0.178095736996593	0.107971428140957	0.157273937740168	0.0436880425424481	0.000491784309187688	0.061205751528229	0.0894052388286616	0.0905947573976131	0.521417369744342	0.0100531159786315	0.00832354113975805	0.0892108824029446	0.192785787773073	0.00718227518029384	NA	0.00318836853949816	0.030280236005864	0.0245894289128622	0.153377883956087	0.200976329334258	0.303000372713781	0.160288310809968	0.169645400324285	0.00762795208508741	0.0128818538189351	0.134650792889836	0.0148872187171917	0.0305191973221929	0.0549058489169734	0.238525485286156	0.232354547172853	0.000623994675245438	0.225996006617003	0.296428829538313	0.0284718221899402	0	0.00456228475582952	0.38887260506833	0	0.143051846899773	0.00212043537849485	0.00412306723699499	0.117686254681254	0.0538360296821336
X13.63min...857.626m.z	0.193106021073	0.00801559976829437	0.039996435499109	0.0637255002027773	0.315029504127023	0.440616025509547	0.0160670781673739	0.0435095855520271	0.000585219554075744	0.253221953118497	0.00390500135633653	0.0292272789813626	0.0283849400282475	0.133450548550216	0.136168880655962	0	0	0.0511909922913535	0.132694398962572	8.95656068069857e-05	NA	0.0989194215317312	0.173536661270281	0.00735980603290554	0.0314221750818321	0.0268292046397509	0.164978116144807	0	0	0.0100172608420629	0.124054268806432	0.0202859440144515	0.0711893377342785	0.0124149697845937	0.0736647084943474	0.161466560590905	0.582791668253029	0.0625722765976445	0	0.405402172620731	0.0786766362909761	0.264691229786113	0.478649382967784	0.621115660231578	0.0994447524743271	0.220656240524939	0.621734048066137	0.0117042986170143	0.618917235249468
X14.05min...669.542m.z	0.0111239953163199	0.00989690727578921	0.0113624604347718	0.06169511591906	0.113866856993261	0.156749859056163	0.0369949617647829	0.0556885371676218	0	0.0602421562549884	0.0330879039276621	0.0242282669941446	0.0684997867672858	0.0332688972627837	0.0547197785182345	0.000106496272630461	0.00634009654250445	0.0165310814465347	0.142500356831572	0.00584124962510849	0.0268317574710999	NA	0.117318307948399	0.109713154396239	0.103436126501202	0.00990672734705811	0.163009636260036	0.0255595048135295	0	0.012955627756591	0.125440751229038	0.0654760605712866	0.081078679142771	0.000649807765202794	0.0563707936285537	0.146153705410621	0.0953054169100873	0.0426275955406887	0.00452313665995305	0.00822371682831619	0.00313500700375372	0.0357052163685605	0.224053322805872	0.0829406938248562	0.0165233904243491	0.0107312807202364	0.0363135115612796	0.0461927330677293	0.193463654930328
X14.06min...944.754m.z	0.0361668381735445	0.0884040583220097	0.0281227668281134	0.332230539166639	0	0.00480247571156662	0.000477783086478736	0.108677992053219	0	0.0215603174995556	0.111042064130989	0.01520527806704	0.000334448160535115	0.00211457546660913	0.00167224080267558	0	0.133450735488358	0	0.181280241335524	0	0.0631687533905354	0.0373860412763387	NA	0.0754901516268327	0.750502488376027	0.00196209587513935	0.666412722999146	0.00528444056872151	0	0.0601962846250043	0.0606828308834151	0.582116523716961	0.0373977331293151	0.318924763084834	0	0.669996037721025	0.266677148048566	0.0083399813483613	0.00596824085689409	0.173525831557688	0.143738639565785	0.27033512305534	0.523900996118671	0.0747665123004679	0.00192307692307692	0.0433836981467945	0.118848707400103	0.0952731965893737	0.422176228188004
X14.13min...814.632m.z	0.0589129721477632	0.2124431209066	0.00122344944774852	0.00614506805270961	0.016760183900704	0.187072526648674	0.00191814373187238	0	0	0	0.625685675632448	0.614764764381743	0	0.271692405707854	0.0519996714727024	0	0.175185940399137	0.155343121880147	0.0146611956128459	0.244882042420445	0.000818869603916333	0.165978869635528	0.0408524801465923	NA	0.002316235047918	0.00160955347871236	0.0487558594223349	0	0.00458190100183495	0	0.146254511495552	0.00551046338595091	0.0932860648378221	0.000623052959501557	0.247738753928206	0.0221654002196713	0.0425823614603945	0	0	0	0.00270087938094893	0.0018875779551849	0.146936772861408	0.0333658337660175	0.00109571382533033	0	0	0	0.225531310999175
X14.15min...949.703m.z	0.0901467536635733	0.200063204548661	0.0349231975909719	0.205220825231195	0	0	0	0.259747660106917	0.0504343848500486	0.00977329263293518	0.127669947391948	0.0199665545862085	0.00153143400311568	0.0129939154261023	0.00477655902447856	0.0814444012047345	0.316929006989831	0	0.110958250248235	0.0351897883297103	0.00661818953026545	0.052519513364391	0.731543816591981	0.056182449530984	NA	0.151817034325159	0.616577911352765	0.0021001362854398	0.000680877808620962	0.194811831408869	0.118069584637158	0.555764129954006	0.0301699857703248	0.470498478590526	0	0.637425654925404	0.109608183629447	0.0567964792479397	0.10292444745317	0.0778132605224802	0.115807140544408	0.199758185439032	0.485165910092877	0.00262167192783204	0	0.0616701515553303	0.0614469459557809	0.245023323181295	0.255433715116979
X14.28min...1052.778m.z	0.0165866849359388	0.172160441928231	0.00115942301550259	0.0288684207396294	0.0360361383766183	0.0105311825626729	0.162887425684808	0.256454453494637	0.268691827317797	0.0251318924616162	0	0.00177401663275804	0.193686183481233	0.102129695920783	0	0.363040390543396	0.370756835557284	0.00240466323749279	0.00233565073620438	0.388551280418764	0.00313369314972922	0.0221104599941255	0.286448966945625	0.000671353914946661	0.503259451091985	NA	0.325273913697776	0.307690615412254	0.000440297292176546	0.280466825938084	0.0329454529322855	0.0260180187260288	0.033617431842179	0.318406733530905	0.00206115436248341	0.441246471135392	0.000119146908137734	0.19124044183219	0.445476753171695	0.0473838427335961	0.001413816013309	0.018625868349728	0.558983859655189	0.000655137924629918	0.349739411651406	0.0302925844934904	0.0126565717043026	0.180320678522504	0.0118563383828447
X14.36min...931.698m.z	0.0183364814513616	0.108675168639603	0.0766613672570665	0.252814420768293	0.00192849035277573	0	0	0.186948064368671	0.00102208235832056	0	0.0827288368407827	0.0227306836374555	0.0669748763224462	0.154578364786842	0	0.000610021786492374	0.0782090895600454	0.00105260581136325	0.0802382419503142	0.104281436400848	0.0170984391998474	0.0500900855312797	0.670789093411367	0.0432943442551223	0.649777148011033	0.1629558866495	NA	0.0138561142228693	0.000961578661315274	0.0571865488195683	0.0202586733051518	0.573435065208598	0.00693003475491905	0.448673356002713	0.00102812660644782	0.805667235326499	0.147536628927534	0.12240202936551	0.0416266533812404	0.023823498303451	0.165055258388565	0.439529748764034	0.629295978657771	0.0346763560363445	0.0152261539989948	0.129362232147705	0.15101895253665	0.269680406536192	0.483080591031067
X14.36min...833.626m.z	0.00086951084869152	0.0262155048841477	0.0269983639877492	0.0177557944685388	0.0241188361793987	0.0365359115904073	0.0157291806364689	0.0040410190096088	0	0.0177380974168466	0	0.00248047025740411	0.206506518156871	0.0206022791748433	0.176064443127744	0.00896827682154045	0.0119412605754208	0.0193310164340692	0.00759019863625525	0.00119462316396209	0.0405681153334387	0.0184053570506655	0.0214930516836198	0.000224416517055656	0.0315834431730383	0.101531629956488	0.0269872470993288	NA	0.026797288190637	0.134475194776334	0.00861660065253519	0.00491535122916354	0.010374718523991	0.0553231241537129	0.00093558897404383	0.00739975908225666	0.0181824357150206	0.457179430273026	0.0388524023558836	0.0618048040255665	0.00226493092738696	0.0113122955939106	0.0362100572865452	0.0752056837682311	0.275778405490983	0.00770622288315135	0.0381858970943924	0.000901526937814892	0.0287333316334206
X14.58min...684.649m.z	0	0.0256945958456388	0.00354480034849773	0.0379691828708178	0.0556467260036887	0.0247709390650418	0.00187879933226243	0.00170979039900806	0.00451629757161018	0.0203349975446144	0.0630469196919794	0.00346436222713554	0.0495197498856273	0.0285622141581886	0.0143981399059072	0.000955366416127341	0.00127046587677519	0.110360724754371	0.0407093876917211	0.0587772029489403	0.00231169975372403	0.0146975099718252	0.00369183621581607	0.0921112043337296	0.00450901124155367	0.0413271318912392	0.00705153729414999	0.0444643864589695	NA	0	0.00165865741553164	0.000368273258757999	0.00120426328166485	0.0464400792130269	0.120543287402711	0.0429083039222174	0.00145163116437802	0.037138438283764	0.214522962561665	0.00269469174952087	0	0.00309095448836278	0.0386783810533488	0.00219753316701252	0.169880971850892	0	0	0	0.00513895405888113
X14.62min...847.642m.z	0.0645181378399843	0.218576481509672	0.00174452214114792	0.00435047284460524	0.00862002756571965	0.00242817992528353	0.00504054854639264	0.427498833712151	0	0.000936329588014982	0	0	0.0236001615831713	0.0405334123145553	0.00310484113443938	0.0120359398795892	0.0964069829399603	0.000296348980559507	0.000938438438438439	0.0100043440067183	0.0209361045900257	0.0231057562881749	0.190896550333513	0	0.173403164561161	0.0187990861979086	0.147882033322735	0.0803433753824819	0	NA	0.00457081300630722	0.166414435406463	0.000802234263307276	0.263827511486247	0	0.122295734222271	0.0397431482520824	0.0195094708380628	0	0.0525759351480414	0.229297097815044	0.00860229866943509	0.0206800939202806	0.000531555537265473	0.0473368261653688	0.049482089817632	0.144522213710892	0.00297311607795479	0.0745981789473178
X14.64min...842.686m.z	0.0746172802517057	0.14244466548338	0.0140024698373062	0.0206285377486929	0.0368466332157124	0.214179585702199	0.0531637091599061	0	0	0.0120653110442542	0.402815072483608	0.402342810691762	0.0245661308388581	0.153229890113742	0.137339131259179	0	0.157395511776199	0.0135233390907241	0.119594141206979	0.0803185170376972	0.0842116102418902	0.103067952676833	0.0884846087208513	0.320230235066726	0.115669865132313	0.00793693352680167	0.123441033472896	0.00437557392102846	0	0.00637281910009183	NA	0.111625356208965	0.291554558359435	0.00971656217345872	0.0117050694286576	0.141534058595704	0.131857294840029	0.0365511999737717	0.00151515151515151	0.0223869639721811	0.00110192837465565	0.00780932995627514	0.216501597669332	0.0348049680851976	0.00228940783986655	0.0728285368921218	0.105173688295964	0.0908555810638697	0.207874519845554
X14.68min...920.754m.z	0.0822336619169193	0.12938823131349	0	0.101262613603724	0	0	0.000689893066574677	0.143706174132142	0.00217809096732864	0.0025895282005937	0.0780084679287951	0.021203059964248	0.00263782643102084	0.0138493843697932	0	0	0.100472533315323	0.0018118403768628	0.0776662447411886	0	0.00921476584127966	0.0145644362859822	0.437996015379204	0.076624013090655	0.429562633432598	0	0.439812500731963	0.000407664084794127	0	0.0828270392936721	0.0453683112716846	NA	0.0268554164580823	0.270295396007198	0	0.418166149403072	0.225457247017221	0.0125913988128396	0.00334613167638755	0.0314327758520143	0.194416273995517	0.229017690799775	0.286795077377816	0.0194122877643348	0	0.0532207541859567	0.232230623174678	0.0228946807993757	0.321295911777245
X14.68min...1007.728m.z	0.00535445383608068	0.000865643568588894	0.0664064192695777	0.0340168392943569	0.0175305646044315	0.124287132276784	0.0241737808138524	0.035128551141971	0	0.261714414420835	0.103048600628273	0.0767073542674167	0.00547993424678131	0.00186090783780015	0.113768145495181	0	0	0.00253487114645481	0.011591587617488	0.00717301959734191	0.209635194856294	0.0237305661480795	0.168999476740052	0.0858677528664219	0.0963529627887375	0.00278608697147081	0.0120306279054988	0	0	0.000559476674126356	0.15234138575723	0.0603715517329053	NA	0.0187958809866534	0.00279856323347565	0.0107880756018424	0.168136903398477	0.0407082809671172	0	0.312511428432474	0.0135270361074941	0	0.257092512260477	0.00350798740636729	0.00201883791243102	0.00457826967413521	0.0360264729793378	0.00601682792673693	0.20743891603474
X14.72min...933.714m.z	0.0548652642325718	0.429740651592934	0	0.00681792466853949	0	0	0	0.325265036373445	0	0	0.0401579782414083	0.0119295946036452	0	0	0	0	0.345537458575405	0	0	0	0	0	0.306616591459325	0.043757835547694	0.279483540851979	0.00210437710437711	0.242569936980294	0.00200908455625437	0.0103542764284601	0.195394417402561	0.00773199004456527	0.31176522145176	0.0186351008179027	NA	0	0.229935010053637	0.135667075142618	0.00200908455625437	0.00119047619047619	0.0144684758672685	0.614018594816998	0.058606684963244	0.0110714032622829	0.00189738919247116	0	0.00431731334509112	0.0316961518977036	0.000420875420875418	0.0751670185168308
X14.77min...872.612m.z	0.0140079209136244	0.0153719360586645	0.00117702448210923	0.00280957272482696	0.133137948374711	0.456111844540033	0.00194398882206428	0.00672962589546544	0	0.00112994350282485	0.0803040451606851	0.299098233286659	0	0.437047316649338	0.0607789779308625	0.00141242937853107	0	0.52278578291991	0.0276044873845386	0.488705870993754	0.0383949016681775	0.139420007552997	0.00168927207953441	0.472352853556652	0	0.0053609541745135	0.0158865173258438	0	0.00660219233422046	0	0.0426351158397212	0	0.0918149785767697	0.00333653152879133	NA	0.0446721481875963	0.194056016403014	0.00220608017218187	0	0	0	0.00111817325800377	0.0671239448181601	0.191224425144129	0.00958108516297125	0.00352735261024093	0.0640108761313401	0	0.165814650601652
X14.85min...926.742m.z	0.0284389176980732	0.127361828643477	0.0129225014150781	0.201920870007257	0.00119893428063943	0.00212258337457279	0	0.107564698143569	0.0208204382932795	0	0.0681050253357146	0.0381795314026246	0.0241878606049125	0.0810300150399778	0	0.0022172156695855	0.0730733259819904	0	0.0533608275413143	0.071945587790268	0.0184355437942131	0.0396385500527241	0.636899066299181	0.0500653251127404	0.593926482434559	0.0550833296876651	0.753905612334405	0.00236056185252127	0.00385346517098686	0.0905498013909003	0.0384972051444665	0.49856349655365	0.0125395169272139	0.298205181669165	0.00735896401199982	NA	0.190468857303904	0.0977400641485809	0.0891757380727883	0.0388925797040995	0.0841156178464427	0.358613070177192	0.500132044712311	0.0624838743685752	0.00834686753287727	0.141445289781482	0.21700917219135	0.173292443620384	0.312135876931052
X14.86min...903.630m.z	0.102166058249586	0.0828178927821616	0.0061937328614899	0.110988095932684	0.0255511599970558	0.307391915340606	0.000131544330439357	0.0556192185218963	0.0105634320064648	0.0205004343900324	0.0931394877836979	0.061871428254446	0.00942088970864834	0.0407140094948997	0.0401757245653578	0.000938625049884337	0.000201905251372038	0.0880051226364107	0.169242431500901	0	0.605017081672119	0.0336597386571256	0.299591749821529	0.0658102645875376	0.0852765740003207	0.000107627179450384	0.302748304353216	0	0	0.0167651705015591	0.122663801850312	0.199752573342006	0.104840998892461	0.0775361517679883	0.121277868278371	0.305144933935414	NA	0.299754028131373	0	0.445606197364224	0.132985652085681	0.0315710150336061	0.379087071557839	0.656128201423028	0.000607266292576214	0.510862043673061	0.675191319991663	0.0287771849195072	0.64475945431273
X14.90min...804.671m.z	0.0101972074797284	0.0243822387736536	0.0280734994732064	0.0939983307142992	0.00231443746344409	0.146468202463892	0.00869131574684011	0.00701036589094208	0.00162099608055143	0.0151039151477112	0	0.00696205926334489	0.126417833647345	0.0494171259289043	0.157253432653574	0	0.0155883747861182	0.0217719938014731	0.0859181798342996	0.0235949135325927	0.0922163425154058	0.0108179228937351	0.142946595584825	0.00195868749033092	0.105846641825201	0.0050408676739554	0.286507512481539	0.377601733070045	0.00124525952340522	0.0600498492199044	0.028044123748702	0.101003213389692	0.0680195646808055	0.0888807613370626	0.00482991891919332	0.24218758766026	0.344294400038388	NA	0.0185255468338051	0.147658790408333	0.0174143528060452	0.122485133428912	0.346614103312711	0.310246029344229	0.158047610460263	0.309819231881677	0.392624096420713	0.0386105069828468	0.370558808447721
X14.91min...671.558m.z	0.000830988639744632	0.026409006437337	0.00167810316352389	0.00573472333881342	0.0387324895110401	0.00382161151370657	0.012672938336124	0.016798717630079	0.274956473138239	0.00127897883142739	0.0381492320765155	0	0.250518626272068	0.207443741737456	0.000448705990397893	0.24507883426983	0.189375121668654	0.0765067292518337	0.00254145981456658	0.379741311979888	0.002105293572621	0.000309870946663399	0.038878439290664	0.0123468429198776	0.247092593865908	0.387615039569441	0.143972821841682	0.104293129754044	0.2628484479904	0.00181163139826627	0.0120255753819356	0.00501004053542135	0.00212178439720713	0.0487412809831405	0.0205981205585966	0.246240832700104	0.00129189889655631	0.11710834558283	NA	0.0190355819030104	0.000116949945423359	0.00404058052719503	0.359321034798902	6.46161798914448e-05	0.370373558912498	0.000439434607173315	0	0.140108168310485	0
X14.95min...1016.786m.z	0.0732813741804769	0.107568648074162	0.0541304387727927	0.0695378190136418	0.0559704459655384	0.153833598562412	0.00535597358381751	0.0601135166721146	0	0.239680548904656	0.0361382153382202	0.00620572422785089	0.113398039136954	0.00147330924104272	0.063646377556361	0.0100986157362169	0.00687508449601776	0.00213052097141029	0.00192723124347678	0	0.426762199036271	0.00289871395966204	0.293667227859438	0.00774916956567741	0.116944515807823	0.00447783627413603	0.199068983111955	0.0214766022420962	0.000913683757927552	0.117314742904497	0.0622030598937823	0.0997843501342899	0.28360562987773	0.112072525232251	0.00097562841948196	0.134435213429497	0.38113715296841	0.124687343375001	0.0148739092253584	NA	0.106189613489913	0.0669729287186269	0.308488811974844	0.151628793292845	0.0149112147533607	0.272232756468488	0.283818670808914	0.0317846816373766	0.274120330286733
X15.04min...835.642m.z	0.0105641093839391	0.524912815264362	0	0.019618412827159	0	0.000265392781316347	0.000111744328975304	0.453796508571494	0.00426138638015745	0	0.0238774965193343	0.0285519903012982	0.000223488657950608	0	0	0.00396313175394637	0.362759812890604	0	0.00189232556167973	0	0.0096434496432734	0	0.305582910473592	0.039792607894165	0.209065309626571	0	0.194793213534336	0	0.000864983879845876	0.409214115272035	0.0116276033261786	0.301098521060776	0.0107620439836471	0.672595076281828	0	0.1858583087614	0.317412511553083	0.000163318634656213	0	0.0129575336447685	NA	0.00980703719027314	0.00204390013307211	0.0148501786695786	0	0.00742568497450328	0.266154313117737	0	0.130528932713494
X15.05min...907.698m.z	0.00724615310071488	0.0266598951603096	0.00759412542144387	0.0183847667937997	0.00414388114879887	0.0402785949320091	0.000788691378996541	0.0647220531927038	0	0	0.0150130537692743	0	0.0827934796840908	0.0447243465962801	0	0.010582020641121	0	0.0194525832799382	0.0138917399114059	0.00434371408254112	0.0923003711199471	0.0104319435939358	0.300539439318526	0.00651663382101814	0.229322281865296	0.0135918214168764	0.436254010960768	0.00632945007991335	0.00126797842730873	0	0.00864551061463486	0.337885798737176	0	0.073892483947229	0.00454296204858657	0.446653436895401	0.148610970200412	0.0523704701575623	0.00661627639748708	0.0177023589925618	0.0379132109106246	NA	0.330698332366458	0.111369171426049	0.0386701098294117	0.241964615713198	0.348104237200172	0.0609286936623813	0.220843407605188
X15.27min...915.704m.z	0.0606592483153475	0.209884440942037	0.014956939026635	0.048483608756505	0.279209416346993	0.0382122721201607	0.181167378513828	0.0596044520342487	0.0470062981737838	0.0047872645852038	0.0249945873670827	0.0340234175861269	0.356155379371203	0.457077863976355	0.000604248247572878	0.00205745946015452	0.153089156000087	0.0696615650839346	0.0285386488299707	0.557059791196076	0.0420281498430516	0.0571149633764855	0.421471298690202	0.0369697745394737	0.561368398287882	0.466655624404694	0.521953222010059	0.313086110677095	0.00151913001072978	0.117859036992519	0.228473221094444	0.237083860711544	0.0477842361475023	0.383380128544919	0.0054809082013196	0.653233101044653	0.0561121062073244	0.479631114262949	0.464372510879873	0.048326436869363	0.00804340412122154	0.061829334649233	NA	0.0131811767921744	0.135226082394115	0.0428566878471697	0.0426047499472182	0.25748935764368	0.102307554244968
X15.28min...849.657m.z	0.112421658476427	0.00971266672658458	0.00993190428566167	0.226752169768723	0.282216057355932	0.30427844627843	0.0328837549931813	0.00633303799188225	0.000689370150868957	0.000971994030075377	0.0025287966840352	0.00950163763747938	0.130042893222668	0.0129132144402536	0.1379489527714	0.00290127849978654	0	0.0256858348846997	0.274378345964266	0	0.625382932192128	0.0344060118684758	0.104853526368237	0.0211724314327027	0.00692464087483597	0	0.156824676758496	0.00125940223290177	0	0	0.0326015416893815	0.00671981298461636	0.00116129317133122	0.0053386607898015	0.2592202258703	0.179625488506762	0.64479487689483	0.328743785265586	0	0.0752240866231829	0.120430340137973	0.301968240643715	0.361346977670045	NA	0.020751112805578	0.390500933194965	0.662591620280402	0.000265579353548609	0.646452094093116
X15.33min...1061.762m.z	0.0122305875747829	0	0.0304093239054819	0.00294954781915527	0.214657877012609	0.173308422614967	0.00161857806185537	0.046856450907396	0.155411926936332	0.000832516797040079	0.000291898577612863	0.000314646507765265	0.349756429046995	0.279742752708396	0.111087086517927	0.00881987292433598	0.00707850409943524	0.0852059357944927	0.0273470693005796	0.33598396503493	0.058861761319827	0.0102883151211087	0.211934104457869	0.00648297477905925	0.273537220097407	0.394665527173867	0.18244195154635	0.174000977929682	0.255235865186289	0.109263412188401	0.00265519192847669	0.00563809061701389	0.00453894880963353	0.0133675057490239	0.0400878695659393	0.331166901030576	0.0115895320339754	0.185762996114754	0.389186839971566	0.0164153561730524	0	0.0467159847032128	0.429447568923903	0.0425855949186048	NA	0.0679666894223162	0.0325083070371468	0.121501875521746	0.0520147794523928
X15.47min...905.645m.z	0.00721904540706455	0.0105414897788689	0.00143529939448307	0.0323228906235542	0	0.00329430473488097	0.00604184936385902	0.00606982184851037	0	0	0	0.00206802721088435	0.0832392751644002	0.0100796104146812	0	0.0108537727795957	0	0.00209830411037654	0.00182103610675039	0.00149659863945578	0.339660255505129	0.00408064995590146	0.13418188442491	0.00771702706526503	0.0394488599480212	0.00856410341330938	0.375453780401169	0	0	0.0615197940211541	0.0553547569025065	0.144589505708798	0.00675460373270532	0.00978037366496198	0.00380690737833593	0.263047699396911	0.443004956700658	0.241681557700192	0.00435246425878745	0.246572322448021	0.0744716695741794	0.246595693018138	0.340548099150748	0.404110604458318	0.00627258556954671	NA	0.590587924141382	0.0948513061793181	0.363060630653345
X15.54min...858.716m.z	0.145483568055827	0.135145947225091	0	0.0832275103291769	0	0.119172231108074	0.000794549975722083	0.0830262541547759	0.00325055515022581	0.000978473581213299	0.00138532205741896	0	0.0697421045675688	0.0201607037404571	0.0154393578572831	0	0	0.0176469753110352	0.101172914409429	0	0.576672655755294	0.0321089605770526	0.244584290192555	0.0133062928449105	0.0311051933845932	0	0.286623767775876	0.000326157860404434	0	0.0563444077409069	0.0452086120358623	0.166271917145955	0.00180453208571449	0.120118821215553	0.00639017983618574	0.260868060165819	0.642461733872604	0.250352822503113	0	0.165637689170627	0.255830175783349	0.248856315330573	0.274475103221676	0.589451947964603	0.00875519491365928	0.594947491747613	NA	0	0.606581784829446
X15.56min...953.789m.z	0.240102279126048	0.0290890269588085	0.193995530891196	0.0810830319808773	0.119440609216956	0.276572685915338	0.0697850001258813	0.0652775399875667	0.0148400471813165	0.17278328772441	0.13649552487841	0.0263130203402373	0.0908141670905418	0.136461546383367	0.0107594271888695	0.00528127838397365	0.0427795944974428	0.0247712534691677	0.00549739903841039	0.0936639984723006	0.0282713143495668	0.132695587587442	0.218353171531917	0.00766530719828604	0.264921732878998	0.0402239681765362	0.257497513830549	0.00117472502897533	0	0.0264419896396975	0.169766593434108	0.135501969406276	0.0361602497509517	0.095288063751785	0.00456118632332606	0.281434423524534	0.189953223986807	0.0907403450784598	0.0206754731014001	0.0739438590149593	0.00230069325104342	0.108400578087885	0.333313393484612	0.00823264007346585	0.00412743648798746	0.15637415808533	0.104853588756487	NA	0.178072600074691
X15.59min...863.673m.z	0.0340947275014458	0.0895866561266117	0.0057721783805691	0.585139445911919	0.337253876579628	0.141616899551201	0.0024686230826213	0.0846693125740339	0	0.00443002282173265	0.0131490724400407	0.0712208879055738	0.0836081526196383	0.340298922976838	0.000848962878467715	0	0.00203974538360865	0.116497853160788	0.494666462323566	0.0278696793583647	0.465163274663304	0.386201637912251	0.51158473272797	0.114463538379197	0.188841420204425	0.000507107390230908	0.64438858054444	0.000242170523136498	0	0.00247085324757198	0.174349913389618	0.198886390810609	0.00439073436662953	0.0393923428227642	0.130247707862137	0.651930926484982	0.599465739678566	0.348282941292177	0	0.0561059683369322	0.334324554071318	0.161523428039406	0.7385267978038	0.564098455468221	0.00311764618756676	0.229776945233297	0.616144049878603	0.0435201575930849	NA
X15.64min...935.729m.z	0.0143742450415105	0.120852007704967	0.00236765267253072	0.103427639631001	0.00355557380681667	0.0142687056523367	0	0.0897082063422898	0	0.000375234521575982	0.00166376945675823	0.00573502768180237	0.00109229227171092	0.00569481651647171	0	0.00108034864132425	0.0166899698605132	0.00190459946557509	0.00493001640205462	0.00207061195034021	0.0782011184976544	0.00897439294424929	0.551177855116844	0.0196999649999778	0.478072407738297	0	0.581966531948253	0.00441316682239292	0.00223455329759978	0.0266133178353403	0	0.489763618229054	0	0.12875550700245	0.123888014635141	0.577533472465443	0.472556211517727	0.0213819215497394	0.00405411759484877	0.0943797775851338	0.115013092057076	0.374344604563753	0.438809050752575	0.316718229668318	0.00234248510110579	0.0984718805372233	0.434570568773609	0.00266994273173772	0.52759722214646
X15.65min...930.776m.z	0.103043263286304	0.256182526068759	0	0.038765618984029	0	0	0	0.25414281016797	0	0	0.0429766469329066	0.0240731522253321	0	0.0380343270345758	0	0.00104813955229468	0.228883382393786	0	0.0130084279262337	0.00173084573301362	0.0129248081496381	0.00186260784956165	0.466085287584351	0.148304472306023	0.406418080848592	0	0.491052110354194	0.00580255845089193	0.00166341331503276	0.140933698834287	0.0125457631250908	0.515863232623104	0.00252936201671952	0.351928782254152	0.00627623740759649	0.443497958365564	0.176302612784005	0.00231295864314526	0.00568752577062827	0.00868230274198061	0.248870254442744	0.242667002088524	0.212911075648245	0.0327175679716943	0.000395726157499009	0.0658594159663021	0.284596487081229	0	0.325284968404539
X15.68min...889.689m.z	0.00669249341092791	0.0566437167233667	0	0.0374742628136896	0.00448232323232323	0.0359594855901395	0	0.10083493668269	0	0	0.00385138146167557	0.00212121212121212	0.0692797625147689	0.0449350228677175	0.00211038961038961	0.00927861617454655	0.00202020202020202	0.00431310204695966	0.00641347159317695	0.00224358974358975	0.258496464086839	0.00866026474810914	0.312222305961019	0.00375223479543332	0.225466117189356	0.00399777691444358	0.49431645010168	0	0.00189393939393939	0.0696162218089456	0.00213401621852326	0.32873890274358	0.0328968062457973	0.117385100508274	0.0543763352865126	0.481326916989476	0.330724405632648	0.135898696884139	0	0.110587092082049	0.130958999083475	0.356309395130926	0.445116340244182	0.16375601853498	0.024407122928183	0.452837450747919	0.489221664109162	0.00588515233227108	0.404029137447968
X15.79min...1037.762m.z	0.0698462532568429	0.00218601887548536	0.0501080249378924	0.00679224786909131	0.260833873454625	0.426812128738448	0.0420576333536621	0.0760674356166219	0.00121599027207782	0.0046015593876211	0.00780197957380949	0.0152760061003405	0.176264072852232	0.0447825384845838	0.29342639408717	0	0	0.14347755057357	0.0470485445663984	0.00568095575210473	0.401924464343525	0.133291403376799	0.0894909007326253	0.00279955703211517	0.0435473424739335	0.00180794883916158	0.0636543016025582	0.110056070807599	0.00364282947700541	0.0390928000589662	0.0140931272616008	0.0425941088322129	0.0524263810478982	0.0114151181119284	0.206178128100118	0.0813000208081959	0.333839893938833	0.254024176057339	0	0.104485997422024	0.00231044412651097	0.195838901075378	0.182082146859512	0.373306585763745	0.637353738196786	0.0824252350151011	0.345141940419131	0.0339062554652269	0.434779048873672
X15.80min...891.704m.z	0.0177548981393936	0.0018970189701897	0.00172854965156794	0.038551451626657	0.0565122290666861	0.441423577328411	0.00489151302536181	0	0	0.00165322282018367	0.056835051051615	0.120328319240673	0.0314471218953889	0.217875316268074	0.0151864688839771	0.00210126733620277	0	0.281344338992299	0.143819639147997	0.0456702545121169	0.412256966455561	0.100505073403734	0.24640063402604	0.349274600686611	0.0458362518979636	0.00275885205763255	0.387289230935851	0.000514481707317073	0.00111721758664955	0	0.0773401136154571	0.392678127603094	0.0305043169841301	0.00282191082271785	0.352222088901777	0.428150523311581	0.557777115617532	0.0902325644855224	0.00415808650638771	0.059783875251617	0.000254065040650406	0.248009210557817	0.523760014565439	0.429482381880812	0.00919512924047782	0.321947147494558	0.518349859112964	0.0100627785540902	0.487540841035576
X15.83min...1058.823m.z	0.00330246045255417	0.00429154839563933	0.0742195491517217	0.016057927696904	0.249679920838114	0.419802835343649	0.00875523452774552	0.020497055688783	0	0.00811640661698894	0	0.00132783703025147	0.256648486265311	0.0146088031670884	0.341974993456649	0	0.00061632079887658	0.173171279425801	0.0921163039771187	0.0172171229392652	0.344563323043123	0.0822372482058207	0.107827994001868	0.00950798348857561	0.0382249519825568	0.0101952320848271	0.0552119258903012	0.196248315886477	0.00530567097212312	0.0253034302955671	0.0122908720105174	0.0223256130370148	0.0709061721824483	0.00634856860352851	0.0837184085812442	0.0450920068669951	0.36105109967869	0.397688646285881	0.00632605304521131	0.166727982458307	0.000878049517060183	0.218827669954524	0.173957772714765	0.409056364667197	0.607268363938483	0.100649708531133	0.392870457997005	0.00249371007768899	0.442178944967334
X15.83min...1063.778m.z	0.0384891356217668	0.0421234153860693	0.00875767150967905	0.183233185996346	0.0967478238975286	0.135689900037595	0.00689922157605553	0.0480280306154556	0	0.00302243847301178	0.102067855308346	0.167271129300375	0.0375792936787525	0.139421755851748	0.140338103597786	0	0.0972075980419177	0.0309704701528672	0.231130467514087	0.0631508268413425	0.210102945232279	0.13649223898234	0.282622483965412	0.207112877290684	0.250179777960247	0.00340129916997474	0.272563910224193	0.0849488472056993	0.002201102464836	0.0384066925572218	0.134360375167496	0.196477146728766	0.0378292007342126	0.0330800628849047	0.0412270840594795	0.251994301577009	0.259022680779698	0.102846780719004	0.0118271333259123	0.0829280190118633	0.0348012358039982	0.14165352828256	0.332898587185063	0.218024857755409	0.36270890307173	0.0491026027440851	0.166666986937677	0.0139842642843205	0.508457154195106
X15.86min...912.764m.z	0.0329452227829447	0.00647171955568866	0.00603041937189096	0	0.128139879702972	0.192596044579968	0.0548774024273915	0.0672020334486924	0	0.0482285313747676	0.13145137522749	0.0822175675506672	0.00707678348331569	0.0365945981184365	0.208154616772827	0.0113241825241032	0.00101649725045826	0.00274276238513093	0.00531534289988341	0.0281260812990022	0	0.149876995206689	0.0190974639765318	0.221939025523313	0.0227485853650406	0.00486180360261413	0.00379275539473941	0.00202898938960659	0	0.0628034790326673	0.272618639999848	0.00362074750249625	0.501789180809569	0.0109202727745095	0	0.002744992331235	0.00291709186685024	0.000978011601241063	0	0.00860883710132354	0.0043010067011169	0	0.132786854100486	0.00043582479843103	0.00467055778059979	0.000472143531633614	0.0005693495528523	0.0986576580517333	0.0340372513708418
X16.02min...932.789m.z	0.024815341929642	0.035017770672909	0.000943072702331959	0.219152036981405	0.0517321702637907	0.0180969137410857	0	0.0632405214318211	0.00235155790711345	0	0.00765028432756825	0.0560136171126791	0.0152002781836619	0.164605028911979	0.00175649904647195	0.00718686233710415	0.0126164435852576	0.0161610025368775	0.0944802234224796	0.0867560444683551	0.0143673713863552	0.138757622932539	0.402624945111651	0.0887420941650284	0.32546329345967	0.0104568526801046	0.499604591333719	0	0	0.008803492076645	0	0.348888866844889	0.00205761316872428	0.14000012657036	0.146924588038335	0.518003183746869	0.275670896139884	0.104792667429206	0.00120291231402342	0.0141517450479194	0.0481418143356913	0.40386464607301	0.425205542867592	0.156827439327332	0.070002730777115	0.204988777086881	0.301247876278989	0.0435513915039044	0.511997249054587
X16.11min...708.648m.z	0	0.0200413214344007	0.0154219480329881	0.106455481177643	0.0636104402972249	0.0947099348624411	0.00960635958799058	0.000151023182058445	0	0	0.105587508377642	0.000544971249986098	0.0774941404764177	0.00160907958612406	0.138071660153646	0.00349692024416252	0.00164614693221855	0.0527909489903235	0.203826859672935	0.0151063353579782	0.117934387903236	0.0262601436532866	0.0552744844880414	0.0942525130449827	0.00387774246125685	0.0211947862499666	0.00748074544430938	0.0348800015708658	0.393700309195081	0.00163276067149812	0.00443482584863351	0.00123827210601827	0.0101682608686628	0.0166247909131968	0.100357663057399	0.00479623673386416	0.0496752034369254	0.00368674386362185	0.465449317293801	0.0770763043588942	0.00174276852723922	0.00471478271598674	0.0107519491595344	0.0145813121632432	0.137937615713651	0	0.00541547825014211	0	0.0304593811298088
X16.11min...713.605m.z	0	0.0255863680763688	0.0450997698427201	0.140330306561747	0.0519890507992989	0.0905436348634751	0.00979843272320151	0.00281414434338999	0.000985955056179775	0	0.117799508013885	0	0.0947698747216369	0.00753914691432851	0.212510523713004	0.000162057044079517	0.00649511712958936	0.115365551485575	0.235750551388253	0.0214570005630194	0.0867955304037288	0.0306767732327378	0.0820687995408616	0.0798568757988648	0.0178115012635971	0.0338276019662979	0.0234135319100832	0.0681659988747875	0.445157638916031	0	0.00451529055772642	0.00956158886715296	0.0136506169468517	0.00696658227622323	0.0872087354185245	0.0284288797440604	0.0203416476180214	0.00882583460905686	0.473313274040636	0.0459219590088868	0.000383043922369765	0.000911901536453292	0.0164376966701236	0.0168512790361453	0.181382967102213	0	0.00827893256779432	0	0.0203629835713678
X16.28min...1034.822m.z	0.0885081584727996	0.054742995963868	0.04901508970788	0.00680613423269964	0.226309314113538	0.422084375026093	0.00421887502757257	0.0249153499561755	0	0.0145504513466051	0.0195146691246296	0.0228912157337315	0.124039967192239	0.0818360396403275	0.0879633262969454	0.00499451102785492	0.000398247710075667	0.146103887626355	0.050181107245734	0.00408537584841931	0.415891303130738	0.179500809176588	0.10872567621772	0.064676798458435	0.0664951524133126	0	0.137941194107474	0.0277219385315815	0	0.0646388976781645	0.0257035357666617	0.0905206658065668	0.109584452293001	0.0302068165311276	0.256100804348501	0.107664333262286	0.571450695043836	0.353572131750473	0	0.24689955062211	0.0161799918324383	0.0703928116197314	0.278561441870097	0.489705258952585	0.290811850805151	0.171098214872135	0.496632482999925	0.013133622551775	0.533938738490298
X16.28min...1039.778m.z	0.193385160364329	0.124796081439773	0.00856516391020269	0.187650065243277	0.115144891919977	0.206211393489669	0.0207153526083583	0.0335826234381308	0	0.00160451547437849	0.334684365598965	0.3773341398681	0.009422967837624	0.243425297888922	0.0639857464444968	0.000805801772763901	0.061026002230602	0.0558767121588735	0.122930329951376	0.0371077063130602	0.185590858221774	0.127864276525333	0.278078298322102	0.357528800657224	0.216642227320473	0.000821917808219177	0.361093797741699	0.0212845539988813	0	0.0569185216807066	0.26627438805138	0.345414918736683	0.0733010571148109	0.0316823298425054	0.118088125429586	0.348623131125099	0.481540241670556	0.138784394989435	0	0.0969010750507736	0.0388427488943333	0.0359582888991131	0.44027817031935	0.305185222687706	0.073135513857027	0.0852061426462489	0.263334537832266	0.01222600316921	0.629342098573734
X16.36min...722.665m.z	0.0286790936796312	0.0723471349782463	0.00126315029684032	0.112839529369291	0	0	0	0.0457838613719783	0.153515774841581	0	0.0283262684653435	0	0.00868855264725862	0.0022810284683702	0.02611636637952	0.175853573114055	0.204824273429916	0.0111218053981193	0.0536520934107013	0.0271880584773872	0.0127067600934612	0	0.087117404609678	0.026185273174679	0.146519780998439	0.090733219504949	0.059934245774052	0.00750104220555983	0.36324279472045	0.0137855286438006	0	0.0264491728499521	0.00103255413738707	0.132733449413504	0.00781266504763248	0.118949050595225	0.00301239508571685	0.0301640556467373	0.493678688716026	0.0304614883369071	0	0.00967676397462273	0.0528334700328957	0	0.150926348689197	0.00191189245953801	0.00132557625745637	0.0688523166344324	0.00984290255480846
X16.47min...727.621m.z	0.0507747864268409	0.156394914795212	0.000445632798573976	0.0993436931934323	0	0	0	0.118327861897699	0.00139260249554367	0	0.0777805428728958	0.0418952973170452	0	0.00350141452115136	0.000382614018977653	0.137450425458003	0.428312345439189	0	0.0434820610733902	0	0.000445632798573976	0	0.106862943974204	0.0741029872635737	0.199249432035411	0.00271338975232418	0.133952117042139	0.00625566673788288	0.0114341302749473	0.0604827295783633	0.00214834916327454	0.0913169676454734	0	0.177190631260021	0	0.12106724663411	0.00346433716699631	0.00737557849358162	0.0587942060898346	0.0157949268154799	0.0823573415464155	0.020008111608191	0.0381221017998737	0	0	0	0	0.0124102870627335	0.0408205120665726
X16.73min...1015.777m.z	0.105778854699324	0.0136701958743716	0.00405663232410952	0.00832492642981432	0.0108435583744046	0.357023318998339	0.0376125810847887	0.0102854302470146	0.00878709196124216	0.0149378971225504	0.0115879634491958	0.207033890380477	0.00150228836949306	0.013559896185184	0.105646117896064	0	0.00369363803339427	0.0268880835033387	0.0079833186220226	0.000562872903298435	0.461286367580165	0.00516665568940341	0.103710188025025	0.112914799221293	0.0242728912444533	0	0.177759942925424	0.00171896615782667	0	0.0117924702060967	0.00800385827766097	0.233301034250844	0.120878047769808	0.00737385427564821	0.0459506697602383	0.1734347917953	0.547287947911537	0.275672845600592	0	0.266173273368462	0.020378385655689	0.184651021822511	0.3078411154099	0.442436912538462	0.00735614533079665	0.246068153352658	0.386117351432273	0.0148705415705895	0.473779603684641
X17.12min...919.736m.z	0.0340568661775997	0.0248732632743191	0.00548366807473537	0.45788973555331	0.012895676073655	0.0346473713998927	0.000759385501386806	0.0208357974496739	0.000749878308897155	0.0145637221189804	0.430308710754908	0.206021341156597	0.00850204010104732	0.107824580550547	0	0.000742973341828798	0.0371658030975051	0.0054153716351709	0.373412492051337	0.000604726989106663	0.350578094350966	0.40900667147867	0.596918220193291	0.340774937663447	0.571079232996946	0	0.621837580250147	0.00116547922216721	0.000203206975541269	0.00507142184910412	0.370323317336183	0.569372236199062	0.058244222201857	0.0155890166213507	0.00261290130051592	0.641404902300793	0.6629152606735	0.0462285102351744	0.000902029197171336	0.151412408575702	0.161806772256317	0.0733707159112743	0.633185028145384	0.457169521012429	0	0.135628287355223	0.540923372481777	0.109824790730057	0.690745770402681
X17.16min...873.694m.z	0.00230556990412357	0.0216943730891702	0.00512549847525217	0.0365272925466433	0.0014367816091954	0.0013136288998358	0.00518335412982926	0.0309758502186231	0.0164913403800951	0.00070372976776918	0.00505903579648662	0	0.0205490652594767	0	0.0013136288998358	0.00283044252183632	0	0	0.0546013530990861	0.000844475721323012	0.00983226698016573	0.0848095054245263	0.243531625481399	0	0.182071246545142	0.0044241542321195	0.319239818657257	0.0144794015756287	0	0.0578929821944109	0.0136521491242384	0.0576969061346785	0	0.0638188773969767	0	0.190901016492315	0.00376199977159287	0.0126817742524933	0.0210001257663959	0.0133994217030453	0.0505282525455687	0.138410858978063	0.158940758011311	0.0131537535363788	0.00257287188980578	0.056020901003628	0.0436433481627963	0.0215050846247644	0.108945326047334
X17.30min...197.081m.z	0.0243172329688294	0.0149797359416052	0.0832684777559288	0.193049553793607	0.0211377640772271	0.108799784889081	0.0555571788052154	0.00649648491560405	0	0.00440254071979378	0.279502987626465	0.211037310426019	0.135928214018813	0.304238986094674	0.0218924814701815	0.000633529679172833	0.113280001933436	0.195269153608851	0.00984025538318938	0.395462764435194	0.00588747120317009	0.0477295630651297	0.177605861488603	0.279728185673776	0.175162979799205	0.0370059759419831	0.343124556450257	0.0619442008441993	0.199983618703818	0.000619733932019699	0.0669958024429018	0.0273864621457645	0.051420571779033	0.0426814479659803	0.118054213845397	0.301219425626254	0.00452139234911352	0.0480047106130288	0.272626849028526	0.0156863149351115	0	0.0141525807572119	0.379673055149397	0.000503929578521878	0.0515037473846736	0	0.000508990318118949	0.137592013376265	0.176307566465982
X17.39min...902.780m.z	0.0711765384784569	0.0675779202916945	0.00414834078792807	0.0206089324900934	0.0010864412136536	0.0729650257759992	0	0.0372375383873152	0	0.00533664576524699	0.0038950367234806	0.00612078153893569	0.018753519547285	0.00138248847926267	0.00676930577164091	0.0103877546308517	0	0.00108477970627503	0.00882983489926188	0	0.373728757219985	0.0271474727520819	0.364244068348293	0.00774348026199079	0.188145300249669	0	0.343946096528915	0	0	0.0426390145877269	0.0754899272841926	0.227713216842105	0.00718703850772365	0.051270445112893	0.00738573229116798	0.399149754724054	0.589402485238982	0.327822835915727	0	0.310272293149133	0.194463366465099	0.393702337473861	0.466649042919733	0.46946490421506	0	0.583062090287173	0.614083952992441	0.0079913113277315	0.491276832247295
X17.42min...887.708m.z	0.00733644725218218	0.00181556948798328	0.0643752739923847	0.0140568046282757	0.0186622374739939	0.00884800507876786	0.00659909056460778	0.00498877240256551	0	0.0165486023358254	0	0	0.244545854408482	0.00172413793103448	0.00865170634331504	0	0.000449775112443778	0.0224786173537296	0.00913115748611202	0.00631563576674874	0.0333054803313492	0.0598872895611777	0.112598136907645	0	0.0661813273296263	0.00655116731813972	0.261108700901357	0.0236505582709615	0.00421764923989618	0.0283129491324937	0.00053050397877984	0.00406225695412998	0	0.0152206079543189	0.00553411521334818	0.223832895628099	0.0522379774050022	0.193129914591235	0.00175729442970822	0.0376886732355305	0.00943982908493977	0.0938288123661488	0.265062996046712	0.0848348917315415	0.177141750268885	0.155188624015013	0.101947590002453	0.0347599645801133	0.222256698534406
X17.45min...861.694m.z	0.00607235855679272	0	0.0201839689604817	0	0	0.00304161478303958	0.00231716392666263	0	0	0.0102137674093155	0.00315631995598531	0	0.0697428257816713	0	0.007032879414786	0	0.000972087210109706	0	0.00170328378484286	0.0107888857141029	0.00564037312618261	0	0.067491576777127	0	0.0663409862851087	0.00398528702280927	0.151030868300316	0.00594806674344238	0.00568254654960244	0.0012564392511622	0.00676550219301634	0.0294711573865723	0	0.0242215697335919	0	0.109511433416872	0.00284176995336393	0.0793439350083289	0.0136961532065019	0.0136241284515883	0	0.053666270442335	0.0989069005555864	0.0153509935327646	0.054658233806781	0.0614104729149046	0.014606905601211	0.011037785094066	0.0282491651608684
X17.67min...897.245m.z	0	0	0.226595665637719	0.0117390762464004	0.210064540013955	0.190397298709422	0.222255210158414	0.0644745090543066	0	0.235407455353622	0.000543065059194088	0.000306091215182122	0.0903176504666468	0.000801667468334133	0.0237115587972734	0	0.000453250453250453	0	0.032388112178242	0.016547939453212	0.0159882308995389	0.126056085835841	0.0795618499260605	0	0.0252129988743095	0	0.161339659456794	0.00966829210771742	0	0.0714006047489799	0.00238918002075897	0.000872926798852723	0.0369681992203561	0.00359451585622394	0	0.150066807845583	0.03830387926216	0.206051354398304	0.017466155899461	0.0487628931160509	0.00243172465394688	0.0698291752170105	0.251521797994223	0.123095890644166	0.0618285960421966	0.132176972096435	0.0929906091401706	0.0297041688309956	0.136856539004936
X17.68min...969.713m.z	0.000825928457507406	0.000568621207296548	0.250195999201477	0.0222495297307679	0.268138081214746	0.179978560872968	0.138991077550669	0.0518528918022797	0	0.193376879340472	0	0.00213171018898866	0.0976494277047149	0.00163049694996746	0.159402964037784	0	0	0.000168690958164641	0	0.033076227444866	0.00724611858585324	0.0686720878801951	0.0640960728720299	0.000858790332474544	0.0734120757917189	0.000468783294268059	0.119903048476437	0.0448592534954014	0.00243506004098343	0.0291590783818483	0.0124091122582938	0	0.0153824821532716	0.00115001277791976	0	0.0938420333620732	0.00816991385252607	0.107180665683866	0.0357708143662987	0.0808428216917762	0.00183681200301699	0.0206581680208466	0.169240738403267	0.0224819074119283	0.103860227505781	0.0428765703710794	0.0179980932142155	0.124762267427178	0.0426254945871955
X17.89min...889.725m.z	0.0100374141987045	0.076557360467667	0.0105787751719384	0.00116129032258064	0	0.00145161290322579	0.00413117348601219	0.0612850177505712	0	0.00129032258064515	0	0	0.10294355057332	0.00219758064516129	0	0	0.0116307584222063	0.00512218963831868	0.00606903167651173	0	0.0495571264076714	0	0.316244601774423	0	0.138948752804429	0	0.4077277249461	0.00454877112135176	0.0010752688172043	0.0619681318838103	0	0.167138669152481	0	0.106786702490536	0.00129032258064515	0.326655973416052	0.0411355156217888	0.0575532929469105	0.00378328213005632	0.0582261260101053	0.12257087917302	0.1536380258857	0.180833796702921	0.0530589474003493	0.0169654102067886	0.142188754903836	0.195276420881251	0.0104284194872885	0.161784255928614
X17.90min...915.741m.z	0.00392734750725844	0.0297508253458709	0.0071823579091021	0.00180198558411533	0	0	0.0280821587712393	0	0	0.00871753074267196	0	0	0.167067464019762	0	0.00262224383041173	0	0.0133584938522761	0.00202607470049331	0.00220249085464943	0.0549854997602351	0.0769057965136236	0	0.183993161683829	0	0.0664430116069558	0.0102540261262991	0.281563523919634	0.0265387315212365	0.00489289067877681	0.0248749118022331	0.00928696278056482	0.0139563307855156	0.0189048498417646	0.0184822496602204	0	0.160121055291428	0.0233986247780165	0.122198087386342	0.083732125349252	0.320598706163244	0.0298588171038856	0.0544133425222729	0.214420354911662	0.0340512528608516	0.0456154415884186	0.169681965884666	0.146283690277073	0.00932808076495243	0.0875796913114034
X18.17min...381.351m.z	0.0496686060859224	0.129449479132165	0.000388701736201088	0.160879069555506	0.0217533628032135	0.0751619082952974	0	0	0.0322778093140065	0	0.563828663900927	0.586028228757374	0	0.15240878562653	0.163459741595769	0	0.13131283886156	0.00121848345674384	0.0312954560318218	0.0377951485179989	0.0787780625627232	0.0327746450216716	0.0508746208940382	0.579442491126291	0.0206713084033041	0	0.0714231945667463	0	0	0	0.364716839207722	0.0171913687575068	0.278546976201992	0.00277413241541624	0.091868859566505	0.0629339811537922	0.082410210916084	0	0	0	0.00740344255279786	0.00123898678414097	0.131378929772763	0.0751030580529303	0	0	0.00375355257328119	0.0062220658970564	0.278002767330868
X18.19min...678.618m.z	0.00263620589936379	0.00549832135728916	0.00142170441583836	0.108380576749638	0.00531843285269062	0.206393781504026	0	0.00096932979931844	0.00520503125630167	0.000949742777997625	0.153489468489684	0.265848570044639	0	0.00634974187304892	0.131223098048129	0	0.0147226586092022	0.166420964710315	0.00279094881460669	0.00470847967803373	0.208061780646758	0	0.0070021459359398	0.262674593912771	0.00104314841156946	0	0	0	0.00184873949579832	0	0.0513102787620514	0.000467836257309943	0.215378203915648	0	0.287792565411414	0.0106600577841089	0.197536492632346	0.00345528556490563	0	0.00897544492858021	0	0	0.0134216581088152	0.265242659928525	0	0.00315971104231166	0.117693275644189	0	0.19745216530839
X18.21min...929.757m.z	0.000563212297906175	0.000472775982980066	0.0734774865502846	0.153799319487809	0.0497427757918883	0.00330147796591986	0.0104715144101157	0.000608342324556369	0	0.00405708571671083	0.000889520228576605	0	0.454600032236618	0.00136094496708846	0.0447540663795585	0	0.00814991066843393	0.0429861068810977	0.134563459352094	0.0329472434863581	0.240761705110654	0.0497685499719132	0.0967534415583203	0	0.103175457552888	0.0596921188127882	0.393662694455529	0.0475304833547396	0.0901996381131398	0.00804103205975728	0.00310334334459328	0.00439295542247437	0.00404829204891667	0.0252496934562306	0.00865966116640492	0.307663632005376	0.0883922695601458	0.283094726861862	0.0542873802859992	0.0701095992697711	0.00125530446230155	0.0385993135622702	0.334116277876987	0.278042885561339	0.418914963520862	0.0499928169515618	0.268866188418635	0.0142923925497955	0.325506996733416
X18.25min...683.574m.z	0.12697338247761	0.00107020666442251	0.00394914967917846	0.102248170872709	0.0238492041515369	0.217586585199616	0	0.000898136638617805	0.0499036740870283	0.000155795596177815	0.0175620506290787	0.0819593827335204	0.00404762880588428	0.0304817998437041	0.148651930909749	0.00188597914033604	0.000257169026985134	0.0336506822192329	0.0218093672296858	0.00201662903813761	0.224248167306531	0.070598284504485	0.0315587652740836	0.0512607880923659	0.00318153219901214	0	0.0160296553027142	0	0.000819726273515113	0	0.0131942596824793	0.0119053820290947	0.0241457778152133	0.000338855421686747	0.339345875518025	0.0505888048617205	0.190272874935242	0.0655347508484292	0	0.0158544160523537	0.0867219735300192	0.0218665399214982	0.0762113482241663	0.478810311615229	0.00365221698679115	0.0243014498631501	0.186548452597983	0.00285697417219542	0.213736203912291
X18.29min...886.785m.z	0.0943766868603132	0.250650096470121	0	0.00266385731799588	0	0	0	0.176817858362359	0	0	0	0.000956806998359759	0	0	0	0.00168470492138044	0.0802820474640792	0	0	0	0.00497198650969164	0	0.124026734649353	0	0.130723702168602	0	0.136500823497129	0.00306817642311163	0.00841042577308335	0.223589032718241	0	0.151087427346502	0	0.52706495572286	0	0.112396690442161	0.042337985201981	0.0053055120353226	0	0.0119911094625957	0.369732996758764	0.0214469417434996	0	0.00387319522912743	0	0.020047829059725	0.0955446564600743	0.0115712605040723	0.0872063604547146
X18.33min...891.741m.z	0.0596406068121286	0.00759871708741718	0.00477706871031913	0.0133242738266133	0.0047032012221579	0	0.00215454279871457	0.0454706286692799	0.0146246543127523	0.00144197996958733	0.000698920556030131	0.00365571660724052	0.0425381456671973	0.00492561510901012	0.000766871165644165	0	0.0201341014859901	0	0.0238085297298282	0.0395433264607852	0.0342796707103875	0.00408381422842421	0.256495492021541	0.00159349852601386	0.215021172092846	0.0517736186413674	0.252707314246133	0.00772984923506193	0.000584282792871749	0.157300591790769	0.0140603966868215	0.150594209309828	0.0011685655857435	0.0841278989542725	0.00136332651670075	0.2573224884018	0.00665471990231812	0.0792799565849043	0.0274614106871454	0.0888681329599058	0.0466426276677444	0.078249629432227	0.200872237522338	0.0198963317227521	0.0126911109074285	0.165094494402735	0.0487839239228579	0.123126618806254	0.115744504144784
X18.34min...917.756m.z	0.00960418997440985	0.0152026308906959	0.0392172228589647	0.131675674302035	0.00268263994394702	0.0129042580498324	0.000523852420491931	0.0969310943584278	0.00170659621908869	0.0113101844763266	0	0	0.152484024769403	0.0040088920810434	0.0066423969220976	0	0.0239885168415692	0.000169721656483366	0.00235734054693398	0.0102051195707689	0.526053303614665	0.00118526120064448	0.514510603132438	0	0.0840751093170493	0.00892077543709715	0.544738483178992	0.00939455623775125	0.000512195713315875	0.0445218233230696	0	0.0614373704601354	0.0172060071248582	0.0431808070732283	0.00412945282344529	0.543586512163561	0.16527879903276	0.209100640504924	0.0111371806397697	0.275590589700027	0.0466522623220119	0.269234884922097	0.377811417132662	0.535391666121224	0.00921855578178435	0.407591158431668	0.554813916940782	0.00609579155342445	0.525825622400699
X18.35min...860.769m.z	0.389210376443964	0.314672772706325	0	0.0320072066021186	0.000933483441223379	0.000398724082934609	0.000183654729109275	0.357386779407711	0	0	0.00300303345899215	0	0.00271158079668483	0.00359989403737158	0	0	0.0122322281148536	0	0.0233130919002139	0.000626095667417981	0.32458061745166	0.00241383500110948	0.436162543432826	0.00110831372119753	0.09842847009054	0	0.340405235508507	0.00068160518019937	0	0.129144267496049	0.00110831372119753	0.353753303281363	0.000312786960514233	0.391523394872626	0	0.341737304030005	0.432908961025374	0.00801368386068794	0.00259412304866852	0.069115384512109	0.426335748812729	0.178486620007948	0.103963794811214	0.331099060064511	0	0.114961928639741	0.470419973009583	0.007188157409947	0.488537527940968
X18.49min...710.680m.z	0.021021778124666	0.0375309139759562	0.00972851284540587	0.00149018153754069	0	0.00240020471349648	0	0.0675441446679474	0.0451828921211083	0.00159750530458287	0.00370466366386269	0.00110993486631765	0.0370398929497835	0.0647482206666467	0	0.154298383309694	0.122560969383205	0.0312176160559509	0.000294224153539743	0.137453336556441	0.0194344699685846	0	0.0435167866893165	0.00196657234150678	0.0605109622378264	0.0413523053707692	0.130793660205649	0.0110229298443782	0.208430089344723	0.0204514013660737	0	0.0166972163925493	0.000740855838289298	0.0991373531233914	0.0656851810301013	0.10075408868574	0	0.00587233568145704	0.295763660381985	0.0322980981615209	0.00201291317696732	0.0124845529775298	0.0764814231576381	0.000832355443349276	0.165385677408089	0.000985138235135292	0.0109698573679899	0.0255815692747053	0.0036460334335913
X18.52min...697.589m.z	0.00157655494734146	0	0.0282591468386708	0.130056419221196	0.0477079348012272	0.196362971686777	0	0.0141469592647749	0	0.012674948390924	0.230425876505062	0.195717750699969	0	0	0.313743742611125	0	0.000936329588014985	0.0807897030453519	0.00781281180506865	0.00676413738809149	0.108036212210258	0	0.0331178932522396	0.159091328936433	0.0113809396591067	0	0.000732779677576942	0.00114541289407658	0.00398976714326376	0	0.103917411054735	0.00497359617522664	0.27106264548422	0.0112520318874732	0.206449888404602	0	0.230517732268232	0.0185585943821651	0.000888557670259114	0.142606057411052	0.0266459666224645	0	0.00368133583021224	0.146588781526222	0.0026033511622178	0	0.0357353783232565	0	0.145147486390921
X18.53min...926.815m.z	0	0	0.0100099815665665	0.00631666372518806	0.0630841580581252	0.215650668492947	0.00117807539682539	0	0	0.00873878730831924	0.0284136205740824	0	0.0438076583092418	0.00114583333333333	0.275109074026633	0	0.0109648939518118	0.0488722227762382	0.14805646374903	0.00120192307692308	0.14175901269759	0.0400278243329359	0.0638651448101984	0.141706344611855	0.0325939863106325	0.0016025641025641	0.084206324648449	0.00267555103877351	0.0186229527620951	0	0.118464460988372	0.00222466216216216	0.232892876141145	0.0378901459231125	0.0399834334931791	0.0863921647893066	0.051301863577945	0.0109993112551742	0	0.0336895856140491	0	0.0122087907828122	0.0976049403934577	0.0663324018017117	0.118082008068828	0.00379021963955103	0.137200468956128	0	0.0495181898018542
X18.54min...692.634m.z	0.0614874462967853	0.156476999267915	0	0.445579145067588	0.00650330728907128	0.108089477332322	0	0.00138249856279826	0.00181425275736741	0.00132671613188541	0.622409320414493	0.594157174006461	0	0.0461958946806035	0.0476010688019794	0	0.15198881279842	0.000998160253650135	0.0154404381101154	0.0138484722778705	0.0235213027874952	0.042904595223366	0.272596081498403	0.607075929685529	0.163720234515027	0	0.224414434760742	0.00232937637439216	0	0.000714835587814802	0.294345293064607	0.0177998969644317	0.0943099223747753	0.00537097984499227	0.0536591760229856	0.159914034451473	0.258266777116101	0.000769822940723632	0	0.0482751546211495	0.00831572012654019	0	0.175624986916385	0.0904568875485186	0	0	0.00506079249486504	0.0010930310456076	0.436311636319727
X18.58min...915.812m.z	0.0227067751501097	0.00789455014320007	0.00483859257444162	0.0971397083380386	0.00224521539189829	0.0099094325306552	0.00322626935279543	0.0116255885908144	0.000916545321229771	0	0	0	0.0166283033116209	0.000262054507337525	0.0145327957980972	0.000952690770517707	0	0.00538388655033059	0.271726988991289	0	0.277856952573446	0.102509926114378	0.155436251269264	0.00227265750255741	0.10264817525345	0.00114351057747284	0.197247594967201	0.000833809796073942	0.00108203151416785	0.000727046848640141	0.00377776984424492	0.0294310856836187	0	0.0348918000526691	0.165958179820632	0.231532360926079	0.321265829152981	0.112108224104781	0	0.0160345181553802	0.0210024339113531	0.223422492808554	0.213516312659105	0.424661495645997	0.0718211400003603	0.101092652669461	0.466788406265037	0.00277331281247266	0.398061568404184
X18.64min...931.772m.z	0.0345410007584992	0.0368699507205366	0.0698158238165541	0.407063758855536	0.0348462279364977	0.0627235294800898	0.0024937173841544	0.0261151007338169	0	0.064818112428243	0.0672993903382148	0.0400293529539592	0.136562806866603	0.17674317213699	0.0508533398029159	0	0.0549091567601955	0.0929022089039066	0.43407296238862	0.0521289543709376	0.281556476438885	0.529069353338994	0.604270016572442	0.0330179920014647	0.493508874085614	0.0286437040350682	0.628210168664566	0.043201208565498	0.000183150183150182	0.00527375795465065	0.120355194137485	0.207265036607966	0.0353926466558916	0.153069666261655	0.127241512656513	0.613523718768832	0.354927352000096	0.301167690092086	0	0.0464902038193419	0.0428778599014198	0.265211060249125	0.663358003654408	0.268274277285017	0.0278917865310473	0.0126133541605416	0.30062984441441	0.126046034196417	0.65168158605283
X18.69min...879.740m.z	0.0174285830963293	0.280282909160929	0	0.00275977146004739	0	0	0	0.212598265834204	0	0	0.0451779476860377	0.0495875505943872	0	0	0	0	0.225358747387607	0.00124269005847954	0.00247325827165256	0	0	0	0.152599769787498	0.0915957912034659	0.121444169277219	0	0.144492731595518	0	0.0335902872031169	0.141179803779127	0.0055322776500642	0.163697493690271	0.0103705245134218	0.532969884721119	0	0.138015202688311	0.0724491375407048	0.0149914825872662	0	0.000812215724496424	0.546719793567828	0.0432184003045117	0.00402082485415819	0.0236862458957591	0.00101526965562054	0.00353004723132026	0.079798696151272	0	0.0908208837815924
X18.74min...383.366m.z	0	0	0.00153012952269094	0.330323208231575	0.00556600115217085	0.0637313253718083	0	0.238958364265052	0.000138657792567941	0.00379812618355873	0.188346852792582	0.186416718422233	0.000151263046437754	0.00800635035419824	0.219720011516376	0	0	0	0.0636544578661417	0.0584959072678928	0	0.00158541508672243	0.263673470831096	0.160546049005066	0.131765708245257	0	0.024514910339379	0	0.00205933833221687	0	0.0867427126807652	0.122682059376067	0.481995651122112	0.0118381439102137	0	0.013900494372006	0.00502250016141396	0.00183010808316671	0	0.013920559941487	0.052104688383488	0	0.0723448735164231	0	0	0	0.000786567841476328	0	0.277576937153477
X18.75min...680.634m.z	0.00568044060965225	0	0.287742868708222	0.234875595316052	0.262445120923524	0.487522368433471	0.00116486864872881	0.00283551267282692	0.00100160298376819	0.0129373186258718	0.0733589236754127	0.042071469479941	0.0202608036313494	0.0250297554682612	0.473492888988466	3.75248602198961e-05	0.00156636011297668	0.142699342021938	0.199796153774305	0.000547654495996005	0.518423091842771	0.0563345789600587	0.100080384871964	0.0238292777626335	0.00346575519817746	0	0.0389434653183477	0.000539741933122713	0.0203272773153258	0.000107815746113618	0.00199103939888352	0.0040887791550063	0.0490848766661931	0.000127978007936652	0.329132368734874	0.0382237605346152	0.521266238329947	0.0162159603960076	0.00202894117168304	0.112134322047553	0.000718813404420686	0.0665306187178508	0.18861107881866	0.492261004311308	0.163205470131526	0	0.189979905586404	0.000712230958914518	0.444836527541712
X18.76min...685.589m.z	0.00390959985110991	0.0592065931767291	0.03687094557682	0.148635391901698	0.108343088038689	0.0471197266520718	0	0.204767419076947	0	0.0776214866620665	0.0130871179416699	0	0.0038025263990169	0	0.237253553734586	0.00141842412786332	0.127622496148592	0.00297305015053083	0.00589687332704244	0	0.168617584531306	0	0.0454159618570183	0.00357579493645276	0.0119370314567019	0	0.00727560576757487	0.00487013396763397	0.0159677826671123	0.00630918492542545	0	0.0479578804238092	0.145434634158739	0.181691134318524	0.0109040597353417	0.00155071728648655	0.203098857108245	0.00689991211774297	0.00882308289409023	0.222894423829974	0.178050265435889	0.0212595614788217	0.00616934314817395	0.101294070977677	0.000766682182853701	0	0.0231973319696978	8.97504936277144e-05	0.0362063236921604
X18.77min...893.756m.z	0.153669527179133	0.0354442466990025	0.00495342115562936	0.196259141083397	0.193131526584201	0.0304310367399247	0.00082378709464829	0.00870603629921875	0	0.0325301086264032	0	0	0.102009302441483	0.00717383287181754	0.000865466804302684	0	0.000226817747009457	0.0030318063119464	0.169351682269661	0	0.513888737641068	0.0320302063479211	0.175652446638327	0.000549731871366083	0.0308634400156199	0	0.326306061809323	0.000618809482274039	0	0.00150474423340153	0.000310761960907973	0.185523644867995	0.000807421403328006	0.0291191999285126	0.0442964018470749	0.231729748646074	0.471214620716488	0.219225880151392	0	0.0607913330689678	0.291867497204005	0.48801783499922	0.36442091870312	0.606047075734425	0.00499466465833147	0.276904807517046	0.572344405780731	0.00187566885161505	0.620299807851854
X18.97min...699.604m.z	0.056334560641129	0.147196961000326	0.00326131953075502	0.443938694124491	0.0212443705328769	0.1216385138685	0.00173425326199193	0	0.00122601279317697	0.00335141243355473	0.608947327928954	0.610387750855738	0	0.0644660416934287	0.0418633521367082	0	0.118217482396948	0.00139981703799841	0.0142336918826751	0.00968341026369466	0.102021748380375	0.0227163166471454	0.226081268860458	0.60839642836381	0.105855388285397	0.000426439232409381	0.180942233560714	0.00272007267092815	0.0029328802416489	0	0.25599293188983	0.0217035836397373	0.104979370372752	0.00312024283128717	0.0882635183187065	0.143549087981232	0.350180612895885	0.00140321121664405	0.000687352710133542	0.0197290280563706	0.00432334010840109	0.0120060443928742	0.134950210200999	0.234841069581568	0.00130713237739084	0	0.0120187103199148	0	0.424565300674423
X19.72min...766.743m.z	0.000246255801811357	0.00166479282431084	0.0200868589320888	0.00131164217583971	0.136499817030865	0.120374996062011	0.0429692019241715	0.0754762259225407	0.304397387447461	0.0295655847261391	0.0266099327742174	0.00566436008593627	0.305424186737152	0.227741184891195	0.00619368084207207	0.19302694431099	0.0689386240082709	0.206364180919168	0.00677301297065082	0.439517705774906	0.00211610892752092	0.00173112482689025	0.00800445940106461	0.0233457223475645	0.140145608537035	0.453530043742917	0.098734532457841	0.119516506877671	0.350805727208031	0.00114138386540137	0.0389383046409547	0.000208659363588941	0.00599070701593698	0.00512015279720219	0.0617331847410219	0.14452837687779	0.000175688509021842	0.0783564925240555	0.555464940585697	0.0160389243517782	0	0.000843208624132896	0.34910621523956	0.00154082203628904	0.43136024802203	0.000803517767601167	0	0.058468434634795	0
X19.93min...958.879m.z	0.0140616096973339	0.0111778720081518	0.00560098455676985	0.0140244715853846	0.000656435141715207	0.00141501264594957	0.00613561851572561	0.00916123174257249	0	0.000228128208052926	0	0	0.195857522494064	0	0.00298855040312072	0	0.000104558762024257	0.00035960013449127	0.0941256309867686	0	0.164173357385776	0.0440370509767096	0.163196453054366	0	0.0516366496246359	0	0.313958654621893	0.0022173177442939	0.000388361116090099	0	6.60371128574255e-05	0.134087999289977	0	0.0941020194919383	0.0184506845658588	0.282689388214027	0.0291165557642801	0.180646363525181	0	0.00243412872121335	0.0412156405412027	0.267042187640504	0.19338739031112	0.298503024508948	0.0106720712904186	0.101945383796136	0.267433354030415	0.00640890971830572	0.308277670919365
X21.30min...970.931m.z	0.0134739683269162	0.0642402180329198	0.00102164019689793	0.00605321361064089	0.0030725439027121	0.0115993680717766	0.00260459281077838	0.0775122260418241	0.00310415950197636	0	0.219882938238362	0.201737970027081	0.000646165594619205	0	0.0283372099794312	0.066095044780901	0.104679932418143	0.00841259377192171	0.0182331721623198	0	0.00098183603338242	0.00628612877663338	0.0362146195024667	0.165193087354714	0.0814415891012982	0.0451567720304317	0.0967303549738318	0.00863066530889407	0	0.114425967820456	0.102058675581742	0.0229998615816032	0.154081689307725	0.0838854158267741	0.00142001079208202	0.0651423661843479	0.00109965635738831	0.0122875307040078	0.0120069769840543	0.00646363079733813	0.00614103815924935	0.0218150193575968	0.000951625693893735	0	0.00619280034340545	0.0102632630460033	0.0161591448921459	0.006622314693488	0
[truncated: 49 more columns]
