# Supplementary material for: Opening the Random Forest Black Box of the Metabolome by the Application of Surrogate Minimal Depth
Source: Metabolites. 2021 Dec 21;12(1):5. doi: 10.3390/metabo12010005 (PMC8781913; doi:10.3390/metabo12010005)
Supplement: Supplementary file 1 [file metabolites-12-00005-s001.zip › metabolites-1490989-supplementary/Supplementary Tables/TableS6_MeanAdjustedAgreement_ Variety.csv]

	X6.55min...379.281m.z	X7.76min...571.397m.z	X9.04min...956.630m.z	X9.04min...961.585m.z	X9.48min...736.533m.z	X9.67min...963.601m.z	X10.27min...934.645m.z	X10.54min...965.616m.z	X11.25min...692.520m.z	X12.50min...423.419m.z	X12.68min...788.617m.z	X13.08min...636.556m.z	X13.09min...641.511m.z	X13.62min...598.555m.z	X13.65min...339.289m.z	X13.73min...617.511m.z	X13.97min...638.571m.z	X14.05min...669.542m.z	X14.13min...814.632m.z	X14.34min...828.670m.z	X14.36min...833.626m.z	X14.60min...626.586m.z	X14.62min...847.642m.z	X14.64min...842.686m.z	X14.65min...425.289m.z	X14.72min...654.639m.z	X14.90min...804.671m.z	X14.91min...671.558m.z	X14.97min...522.524m.z	X14.97min...383.367m.z	X15.18min...891.630m.z	X15.19min...818.687m.z	X15.19min...668.655m.z	X15.22min...582.560m.z	X15.33min...1061.762m.z	X15.79min...1037.762m.z	X15.79min...1032.807m.z	X16.27min...812.655m.z	X16.27min...853.681m.z	X16.28min...197.081m.z	X16.28min...817.610m.z	X16.60min...510.560m.z	X16.60min...515.515m.z	X16.76min...616.566m.z	X16.76min...621.521m.z	X17.06min...630.581m.z	X17.29min...880.717m.z	X17.30min...197.081m.z	X17.34min...885.673m.z
X6.55min...379.281m.z	NA	0.00511474477958659	0	0.000292730525288665	0	0.000484121581825842	0.00824591245390788	0.000285597715218278	0.0910238884735927	0.0296618422092777	0.0373754317557478	0.344161235550566	0.362673111177505	0.0268385650766475	0.352576347519232	0.273880571075539	0.0973966756326405	0.16822961079148	0	0.000410024691830437	0.00165618487937713	0.0309988773717971	0.0339005160728765	0.000508757926560653	0.00336086061772154	0.086629328535087	0.00320617025596398	0.263950230480109	0.049440028211025	0.00519893130399143	0.000155038759689922	0.000309509611835193	0.0416620088109658	0.00171459476274904	0.0139455011569136	0.111490329053772	0.0254436088105464	0.0533873532967534	0.0305591122643567	0.133151046918479	0.0533187898704559	0.0573465900193134	0.0146693218264438	0	0.00190728375380235	0.000304162579106315	0.0474593613774406	0.0417538949006151	0.00220126880464655
X7.76min...571.397m.z	0.00171959356741966	NA	0.0385776467349662	0.00686698479651492	0.124019428358993	0.00102432778489117	0.00826999039724353	0.0322538776630762	0.0590074720621887	0.245718183747819	0.0177563925269249	0.0140600540863072	0.0219342602281692	0.00310335497835498	0.00458222285059809	0.00240555671525821	0.00763348143377865	0.121354054635125	0.044437970427854	0.132518780456465	0.323060023282941	0.0017534053248339	0.130563384266822	0.0123806535067465	0.0739019577693869	0.0345606022774816	0.0588353254526538	0.031802934225275	0.0234383017693079	0.0083131153137134	0.00630971301425847	0.000378787878787879	0.0283679791404652	0.000757575757575756	0.0900378578636585	0.00466389868366153	0.000795454545454546	0.179484564068086	0.116255057852228	0.108884478588541	0.0801703973047459	0.0018560606060606	0	0.0335287068822676	0.0605282877516997	0.0250377568759088	0.0594619908558127	0.131655778771931	0.0532070778504911
X9.04min...956.630m.z	0	0.00513067179733847	NA	0.781771133890557	0.066055336249792	0.58420835927115	0.120306104477115	0.0885464739615551	0.00541125541125541	0.00389610389610389	0	0.00963564213564215	0.00430125430125431	0	0	0	0.0119734222006949	0	0.354515074937164	0.159630552633246	0.0140296431963099	0	0.0111341883227044	0.338478685315396	0.0168511748455927	0.0260047544051639	0.0018037518037518	0.0100654816563907	0	0.128617116886082	0.00647392029967787	0.0761833982641497	0.0880822755690082	0	0.114241485967938	0.0512274170123062	0.298258435421708	0.0712203558903568	0.0219690051815656	0.0516066375825013	0.0350575251950001	0	0.0490044185954555	0.142049435061853	0.126908683303448	0.119466580651932	0.207702575189785	0.165378388015065	0.360976139777153
X9.04min...961.585m.z	0	0	0.738440755132615	NA	0.0455564772076664	0.569973572148637	0.209320272519763	0.0771207852596227	0.00145560407569141	0.00605840059988533	0	0.00468346995582114	0.00601724140070559	0.000935745477230194	0	0	0.0163661155549178	0.00212742134139514	0.214844188973744	0.104244125761871	0.0147512987681797	0	0.0052142098430308	0.286487181696953	0.00711528203459094	0.0186411004593827	0.00200637318541249	0.0095729597913004	0.00780355016162877	0.104693378885508	0.0107574480281904	0.143361053974004	0.0242904290745001	0.00291824005513013	0.048688314195623	0.0245584599794415	0.186968780060998	0.0448613707632586	0.0227664772638757	0.0534964202257794	0.0465803433688976	0	0.0212525453978629	0.0937637006052959	0.0728171751979607	0.0613561425148323	0.130052447552218	0.0969017064382056	0.280936699162227
X9.48min...736.533m.z	0	0.115555080174326	0.0792261646116216	0.0765488487175448	NA	0.0391075274352447	0.0702061250492207	0.0671257176344636	0.113749417534455	0.0586728104082557	0.00912549568186711	0	0	0	0.00834475430531041	0.00224108334922754	0.00672876695036677	0.086403638329341	0.0195302833537515	0.0346355695135821	0.15848224726349	0.00116822429906542	0.180810963260341	0.0806001319130948	0.0675753460166038	0.0775343830708562	0.0316141312743222	0.00704927958937361	0.000605745932848737	0.00698761672959154	0.0169613008937464	0.00110332294911734	0.00810826507570717	0	0.071883979449413	0.0520843698495884	0.0117413273313194	0.00446020521152011	0.0331298731967815	0.0210577807877136	0.026945226613082	0.00152054591306928	0	0.192815297160708	0.211982577054099	0.0798899851593017	0.0129868964603178	0.0418899879691518	0.0176105399959252
X9.67min...963.601m.z	0	0	0.638974832762476	0.619954065586993	0.0259711630100432	NA	0.23904425019463	0.205275532938207	0.0167952009256752	0.00372500466717833	0	0.00772365599518909	0.00313798649404619	0	0.00033255736614566	0.00798524479596164	0.0103348481985111	0	0.122750924710712	0.133703711425457	0.0411625055846662	0.00259977988904611	0.0771234437433211	0.363962635306994	0.0113835361433448	0.0560875472078179	0.0468646781789456	0.00215748472267574	0	0.104685210704097	0.0979117897337889	0.155702785126087	0.0919447656569374	0.00825423414966319	0.0882223938536155	0.0479897305688088	0.295583605512085	0.00394504630438581	0.00516873650803464	0.00427978455913275	0.00335724815523178	0.00363546230738468	0.0646501038411265	0.220102226287099	0.182864643508394	0.159734541601323	0.0665871079566581	0.181136294529546	0.190159443336405
X10.27min...934.645m.z	0	0.00379833731770332	0.140609416292731	0.145120524148522	0.00473329915520585	0.166429137139592	NA	0.196739139503566	0.0697370631516014	0.0134349239526821	0.016729224413783	0	0	0.00120663650075415	0	0.0056714880244292	0.00810896883003145	0.00150829562594268	0.0119199775263069	0.024263157849849	0.00443126852863161	0.027007946195653	0.115189793869259	0.0939749085325982	0.00361990950226244	0.00402212166918049	0	0	0	0.118582238537477	0.0117380801153621	0.069678535053799	0.0331949727810787	0.000822706705059644	0.0239528556204095	0.0238487628561757	0.0363251301074382	0	0	0.0900674056326508	0.0140086143198256	0.00150829562594268	0.0402980631504102	0.0249046964720237	0.0593410152457347	0.132515325645883	0.0995757327426003	0.0743040068394622	0.0252904724717867
X10.54min...965.616m.z	0.00138339920948617	0.0169375425250712	0.13228063183615	0.0995099322518967	0.0391586582202418	0.0870038953261772	0.278462251599403	NA	0.185072052631391	0	0.058840726352625	0.000790513833992096	0.000790513833992096	0	0	0	0	0.00787878787878788	0.0338583977056012	0.00175669740887132	0.0129718975221439	0.0134475351080957	0.187063087711077	0	0.0208330691241642	0.00939663857910617	0	0.0091066848155695	0	0	0.00681528672428571	0	0.000658761528326749	0.000948616600790512	0.0226348030774301	0.0462077921069213	0	0.00289855072463768	0	0.0542351976192571	0.0552316216393965	0	0	0.038455953863891	0.0404302962222143	0.103340717063608	0.022759732050714	0.0661478854900759	0
X11.25min...692.520m.z	0.0671591923821482	0.0273781443185438	0.0185157089442812	0.00702529945523071	0.0849336018368041	0.00502304147465438	0.0725095139836162	0.122546843553521	NA	0.0264878417091333	0.270993647453097	0.0109479060055848	0.00956242804068891	0.0103299026284146	0.039069590272246	0.0353183023708173	0.053616430952281	0.0578207325420632	0.0101872867551218	0.00161290322580645	0.00548326001955034	0.00894377602157488	0.156143415491422	0.00491471454173067	0.033579554476581	0.0211543646793904	0.0127706791416469	0.154979730806282	0.00809138889784051	0.09931369745371	0.00138499298737728	0	0.0248508855148127	0.00193548387096774	0.106140479293549	0.0850185222830698	0.0630829270433105	0.0126342675341847	0.0519436047826954	0.10971316632501	0.116238006818786	0.00208436724565757	0	0.00927003104422459	0.00660895463453862	0.0229929605067254	0.0585224420123578	0.0802419348813342	0.0331137067389441
X12.50min...423.419m.z	0.141270028284527	0.176922770002372	0.0192062173584971	0.0132410218683746	0.11963032064285	0.00252164494845454	0.0127310598573929	0.00540587634089368	0.039511899043303	NA	0.028442758527065	0.0200211802929966	0.00925170446699326	0.00218599367535537	0.0395863802608132	0.0377705890292488	0.00573769493947494	0.0537758072944956	0.020492678152131	0.0116455727759562	0.0841522658861025	0.00657119743769903	0.0274959030804103	0.0241661535367184	0.0535845638137195	0.139087294382787	0.0561234580497676	0.109204051346532	0.244812772292633	0.0115698783041497	0.0201453283222834	0.00137545669460563	0.0184266189834903	0	0.0117098886165446	0.0103043070005172	0.00886819943343448	0.0311102228366885	0.0188824589628585	0.124407843962688	0.0804938899589904	0.0141750330038118	0.000472813238770686	0.0692520797829074	0.0551498805746742	0.0580067504304818	0.185088452281445	0.266267885634089	0.0211011116857616
X12.68min...788.617m.z	0.0853274867094329	0.00942375244142321	0	0.000612745098039215	0.00442639742464149	0	0.0419050023596415	0.0321268560909747	0.312829932272897	0.0143585717115129	NA	0	0	0.0261048610921164	0.020212724530396	0.00894209497078324	0.0203988333096212	0.00821516106442577	0.0153619279395182	0.00186837029893925	0.00326319052211049	0.0195092195249001	0.0830701602920025	0	0.00400326797385621	0.00340511204481793	0.0223567816169963	0.154871531581442	0.0123875612386642	0.0178184576265442	0	0	0	0.0149495330637138	0.106610103218068	0.0530991424649777	0.0017825311942959	0.00479983660130719	0	0.110727630588162	0.147077443256912	0.00987704739634426	0.00151384083044983	0.00126050420168067	0.00141402714932127	0.00599273529040264	0.156718891006267	0.0326995154666472	0
X13.08min...636.556m.z	0.261415557324939	0.00710505215640603	0.00764295924626474	0.00314075812902104	0.0018216838392277	0.0043019916208322	0.00105820105820106	0	0.0755169747646191	0.0267892697933781	0.000970017636684304	NA	0.741134978688898	0.0042201278659612	0.356988330493732	0.567404960130063	0.270741460468113	0.290201136013732	0.00377919405697183	0.0365144560551416	0.014633856920034	0.0143467645098786	0.0144071186175145	0.0110939361481548	0.0614221175828198	0.229720974073156	0.0319888894367035	0.324571150139394	0.0368630276843147	0.0164103264066378	0.0373601876366143	0.0403067807596377	0.227424850068944	0.000881834215167547	0.0552143465145641	0.250362922274663	0.380857230242418	0.256602596620457	0.227303626019891	0.0350091891938918	0.0240296128857988	0.0131051556988777	0.0172024929525735	0.0218264843385806	0.0135281219419663	0.0522895377588674	0.00796165197983897	0.0544655059812668	0.067697405997143
X13.09min...641.511m.z	0.253045103037766	0.00360254502829062	0.0123438517134166	0.0256993515237223	0.00560772684428598	0.00451820896351216	0	0.000568231488766501	0.0312898312622826	0.0396954263476888	0.0162666684882007	0.709841795533889	NA	0.00376670851818276	0.26856880311288	0.414823684495967	0.206611015909547	0.230891908536867	0.00929205007091255	0.0180938251335557	0.0269266525318619	0.0254377184042093	0.0138683870972551	0.0154034587677594	0.0592552313225237	0.11694092406079	0.0302890210272475	0.222875711495636	0.036635068259254	0.0105329861595845	0.0236523304992233	0.0315293351911444	0.229957658898373	0.000938726745178358	0.103124024353646	0.337452672866718	0.387505141741772	0.167536574528584	0.210523258391483	0.0639165094851254	0.0562792155893504	0.05442431994943	0.14765761211479	0.0272946967020868	0.0215538831074848	0.0188542255551055	0.0202477456854724	0.15550189926713	0.137874264653938
X13.62min...598.555m.z	0.111046279137657	0.000981625414772842	0.0186660365078778	0.0429753900993009	0.00290818033955123	0.0205721842213795	0.0029038238887404	0.00106876182794434	0.0557197837986547	0.0115107179355746	0.240250154522309	0.0125202199248062	0.0186483348818594	NA	0.163784773089958	0.0513891743361979	0.0919273527584398	0.033048729843247	0.000220259263508088	0.0102691036865913	0.00374088464228843	0.486728139635524	0.00200468026745144	0.0162763915245996	0.0140818852108689	0.0126846078730037	0.0253623198979716	0.14066719905686	0.159016005798305	0.022541759963578	0.00226572538041408	0.0160724004903299	0.00975755033289998	0.533556299612378	0.000438009801137228	0.00458414639074699	0.00418356155819673	0.00970126767576576	0.00834864742281771	0.0150774880800238	0.0145378003778844	0.503875327162613	0.368131668962394	0.107793551486944	0.0710183897441856	0.0135327598674821	0.0427515045928217	0.00581625008022151	0.0346497416420331
X13.65min...339.289m.z	0.310097675420889	0.0104434175231537	0	0.000535475234270415	0.0283541506686651	0	0.00129279020845286	0.00347087598514358	0.116806197327328	0.0889761705786028	0.0428735742138322	0.389500893046964	0.365735863398126	0.0504191846971612	NA	0.422157080854338	0.302542427799079	0.336556463383846	0.00222041046391079	0	0.00363906120221705	0.234717181215907	0.00291509374834271	0.00185469149324571	0.00280539679149428	0.0552809718929939	0.0102199646856969	0.422458071733389	0.156961813541638	0.00149334593275061	0.0246983173316289	0.0087391116840896	0.0561135204422426	0.00740093150938647	0.00881580531905463	0.149080949558503	0.0839684891479335	0.165316315176391	0.117688603413916	0.026046249658725	0.0181431050422184	0.152893776909306	0.0999140010567618	0.00996600145971626	0.00132293881407985	0.0219591751054563	0.00542121144112364	0.0843442956843369	0.0105425137201699
X13.73min...617.511m.z	0.102583296627993	0.00388087956895297	0.00219801223241591	0	0.0107074000199298	0.00602626371649577	0	0	0.142313851972169	0.0785279459430278	0.0401135469981002	0.467900516347242	0.369704471031216	0.00414447937383717	0.270706994275947	NA	0.421744787307928	0.184148769295179	0.0167936803257904	0	0.00509180355610352	0.0638486203110165	0.00819198920561561	0.00821854233366515	0.0048790658882402	0.0260867461220581	0.0414580112145436	0.290999202255444	0.0338104026249571	0.0260836911983701	0.0403736923844278	0.0448683007727589	0.106581638332497	0.00587989991659718	0.00207855504587156	0.0370027837910926	0.201838202127335	0.0135980349992148	0.0098301209460122	0.00146788990825688	0.00125104253544621	0.00871012918214963	0.018706787743485	0	0.0012510425354462	0.00547545328869949	0.0190137935418256	0.0154880025299951	0.0124754857988683
X13.97min...638.571m.z	0.0193388850027897	0.00207962529274004	0.0122272143801556	0.0176456309935991	0.0162591971727948	0.00862726645335341	0.00862300194931774	0	0.119481403572717	0.0114835965085965	0.104045914496244	0.227003949260413	0.166928714750781	0.0198614758838742	0.226547169822689	0.478956284948702	NA	0.235881122392609	0.00787363834422658	0.00656	0.0223008364610291	0.219970827258094	0.00191304347826087	0.0255542731705986	0.00898975946653966	0.00711579080916003	0.0330542538790877	0.335186055165518	0.00554768243785084	0.0308560199366061	0.0189838964293902	0.0441678253064004	0.113545446269376	0.00180645161290323	0.0449987457503046	0.221900766740407	0.315295752649053	0.00734059974620984	0.0157511190968347	0.00776352548036758	0.0159749479035163	0.00761344285615124	0.00133333333333333	0	0.00146153846153846	0.0114686573690509	0.0339366799411002	0.0790318279251473	0.0547580399044469
X14.05min...669.542m.z	0.0769114547679999	0.0739831295558945	0.00147983721790603	0	0.177288615749363	0	0	0.0257687866455902	0.141546946964261	0.0530207404295708	0.0294442055750442	0.133253059672276	0.0417680993278193	0.0272723793486165	0.135113513310314	0.0965324347138092	0.158292413059993	NA	0.00195185426154847	0.00914791032156878	0.0184598959454076	0.0199721270781125	0.0500443459733571	0.00389192032082046	0.0350439888425019	0.0946681877734563	0.0326173909382305	0.280459716518329	0.029405967845245	0.00827977054392148	0.0156635199164368	0	0.0182184486304732	0.00759624916711359	0.013013810123503	0.0633519311665296	0.0403225486316048	0.029285486047636	0.0467359211875682	0.129597738094935	0.136910075863444	0.00706588654360051	0.00709793351302786	0.00628175301243872	0.00385934819897084	0.00738993710691823	0.029943434506789	0.047885864934932	0.00475181758819247
X14.13min...814.632m.z	0	0	0.192168328867062	0.0801602136734806	0	0.0307571187981708	0.0130781814635686	0.00320606237248616	0	0.000856164383561646	0.00460363799685605	0.00890756883907568	0.0045662100456621	0	0.0041095890410959	0.0206483014702193	0.0082286910197869	0	NA	0.00631682258603408	0.00342465753424658	0	0	0.00485159817351598	0.0138508801105585	0.00303549190535492	0	0.0110618430723185	0.00228310502283105	0.00456621004566211	0.00516416612307023	0	0	0	0.0550127702599269	0.0163344175181578	0.00273972602739726	0.0577972240470332	0.0369364256385063	0.0311677717425186	0.0421585379744999	0	0.0230557114118758	0.0145769185152747	0	0.00892513050485233	0.0227681821189862	0.0364745872209182	0.0877586106015427
X14.34min...828.670m.z	0.00170498693225966	0.176901118851769	0.253244096294676	0.162075714567905	0.0316877008727831	0.163771025965827	0.0320760909894376	0.00628590149970325	0.00199390824390825	0.00469544922765315	0	0.0541504649008744	0.020679773854703	0	0.00064474532559639	0.00151515151515151	0.0136133426077019	0.0406162081826896	0.0119254208035584	NA	0.487582987831859	0.00376561970021722	0.238152773380897	0.527605805765533	0.229311979095454	0.121631439017585	0.483916765693419	0.000210437710437712	0.0013419216317767	0.126404259438691	0.208507801777407	0.176951149069636	0.436163063597323	0.00144944629991673	0.0253444115869825	0.0315023053940322	0.211169252697122	0.0172147407826268	0.017830639631546	0.0104173020268114	0.00695170247593255	0	0.0219420571495278	0.0271672119483095	0.0116969099882097	0	0.0475191864861983	0.0156553031229696	0.115039476274509
X14.36min...833.626m.z	0.00914776295661941	0.408466519513194	0.0532226569344393	0.0233145571307275	0.273296123569331	0.038249263123468	0.0172389503609449	0.0992446631725917	0.0611269822742577	0.0907120180010517	0.0156843617836139	0.0160928263274676	0.0110086382216186	0.00076826412292226	0.00190346384300717	0.00529344682090841	0.0130327588515979	0.0216523586713657	0.00858137848434939	0.433143577325056	NA	0.00431529152870616	0.284032492172456	0.203225108593658	0.174223519395358	0.168703691444543	0.551425465216222	0.00725027488557327	0.00285417247121185	0.0471422787643235	0.175360541706228	0.0237654729571544	0.18300198235668	0.000348432055749129	0.158618489497893	0.0839979011920831	0.0552896304082656	0.0191213383259451	0.0401804176448361	0.0184026718862604	0.0108827607506349	0.0013296989863948	0.00280951566012542	0.212177863292647	0.184934223078333	0.051582151255533	0.0300608232254231	0.0674467137542904	0.0613909776237083
X14.60min...626.586m.z	0.0326367080199545	0.000540891614926938	0.00089251513062131	0.000785564104341397	0.00453158483403008	0.000786853676058511	0.00849381124881226	0.00331880486083543	0.0637201287196459	0.0180567653298994	0.181126147926966	0.0194791563113601	0.0293731319669335	0.444000441847265	0.221985772916483	0.11819822033071	0.23283611282458	0.0740194404229984	0.00344668426130964	0.00140546660197315	0.0013743747829485	NA	0.00131886551100525	0	0.00504775796591488	0.0232841250399432	0.0388629987509918	0.28654260286175	0.0612052537993878	0.00460773979104591	0.00460379112806434	0.00367010418179269	0.0219247286940219	0.341549985749937	0.0118746103440107	0.0300086242938191	0.0224603848034635	0.00524500445485617	0.00754430210361686	0.00309475854188214	0.00309089448287458	0.186437152148818	0.106688357098576	0.00368873202641262	0.00989294868878889	0.00131979593042613	0.00163269070769461	0.00553012168194329	0.000607960950410962
X14.62min...847.642m.z	0.0166697248443827	0.0495748011746375	0.0636487273724145	0.0754747240323659	0.107377188694929	0.0941792290485424	0.0924929588984524	0.144629116142329	0.147260166825311	0.0224142282958467	0.0746216434255192	0.00198450198450198	0.0142673426040246	0.0108949690220593	0.00461284405249922	0	0	0.0383191365883593	0.0154321790247482	0.0919777259896258	0.17338963475987	0	NA	0.159161212683512	0.130601351924803	0.159952966280729	0.0907506323308013	0.0189818232987997	0	0.0937414086118059	0.131101120294223	0.0510436817975243	0.0969543176087748	0.00076010945576163	0.0752029108624477	0.102434386631372	0.0923643063973012	0.0381073547981704	0.0208567737479023	0.0825431710725676	0.0973283587560365	0.00864306633537402	0	0.0468664470613742	0.0684326719925136	0.0708289519241763	0.0168004363496691	0.0730406923881856	0.0940509943043432
X14.64min...842.686m.z	0	0.0260917883642573	0.387774614997758	0.29364411757494	0.0872546543516373	0.3356899210196	0.117827293992081	0.000739560814654682	0.0241455039097141	0.055914175067681	0.00120127102224289	0.00989738465333233	0.0114071524789033	0	0	0.00756791582580531	0.0176219627326455	0.00904104231991825	0.0333107542023536	0.463757776052523	0.166551129321213	0.00339810924369748	0.267333775787123	NA	0.228269042962394	0.199351002638083	0.25542814313066	0.00133689839572192	0	0.204594733900539	0.214574240681255	0.320698803563166	0.407573438506353	0.00363933452168746	0.0106470744388864	0.0945181621018419	0.256209111508449	0.00545111000481469	0.0262632202175099	0.0247696335185993	0.00496351530403119	0.000636618283677107	0.00076394194041253	0.0756365886370511	0.0317913689779745	0.00726561004931469	0.0838240954545162	0.0301959544196832	0.0885060201718531
X14.65min...425.289m.z	0.00508145839667579	0.033140105799933	0.0497283787353714	0.023390746771977	0.0357473734877581	0.00600944948771036	0.00470259661835748	0.0176285331913192	0.0579636458162436	0.0559681292711643	0.00536918943196591	0.0800429099577688	0.0725949584858382	0.00425855426171402	0	0.015644681553777	0.0266186197704361	0.096449630527656	0.0440871370885716	0.147047210148584	0.175650629341135	0.000631951466127401	0.180395322244975	0.164438186934755	NA	0.137333079314969	0.143835961374805	0.0256338951777746	0	0.0235058703189688	0.0674636310927502	0.0212821349320486	0.175354198985306	0	0.0720182031860401	0.189945244061129	0.218621360392404	0.117389696079243	0.111303686633361	0.0491830305431044	0.012155100217537	0.0115050862916364	0.00637914777210618	0.0690036774785365	0.0378083223130943	0.04092345076059	0.0325783004961691	0.052611279299854	0.0247798811303692
X14.72min...654.639m.z	0.019522316427586	0.0293251661265613	0.0777317823638327	0.036611017275638	0.0987346993155663	0.0419776679598811	0.0199262236779655	0.0379037741503431	0.083110754071151	0.146612770827309	0.0102729738867388	0.0530872773539664	0.0234512734722936	0.00807174887892375	0.0255746081431641	0.0159594268248084	0.00304777434822278	0.0746167466486823	0.00784276497939465	0.056297321798858	0.214227793064322	0.00385982946729636	0.192496749487282	0.120092454712258	0.244111928022836	NA	0.13237703190933	0.0192764770254099	0.0026645869890167	0.0698547135085737	0.184488305641293	0.0135754228060016	0.145057747300284	0.00173407850847158	0.113178204738063	0.176733044916589	0.0410962579270661	0.0386142020408817	0.049340240362724	0.0667447664929569	0.0329143472563395	0.00216633088537943	0.00287334664807627	0.187500052434784	0.126855303717283	0.175911251621774	0.0962554419946866	0.112958161711404	0.0249530782391078
X14.90min...804.671m.z	0.00456172581089616	0.0704738973572037	0.0298530266103182	0.0136239969354197	0.0305312940283812	0.0387750191318933	0.00437943831805077	0.00539822246526821	0.0171739810783186	0.0107548220426871	0.012593230832584	0.0527291213463592	0.0377452898870451	0.000519664879526472	0.00526996586183085	0.0405902432422339	0.0316626300661583	0.00340312333697067	0	0.462325793657777	0.576389613186922	0.01310326549701	0.184943658096177	0.304867508384862	0.190614413936521	0.135632128620726	NA	0.00488252878285715	0.000774312192997314	0.128891663348368	0.414399031271734	0.347911931746288	0.418217306952879	0.00162759553325778	0.0122429643373077	0.120281568746026	0.281366946873074	0.00280489949984648	0.00999884728449725	0	0	0.000709141385692444	0.00607435430564227	0.080787961059416	0.081307821140287	0.0118179241420987	0.0142166192881741	0.0106777179580791	0.0253950707413789
X14.91min...671.558m.z	0.166688311729203	0.0065417053757425	0.00234608716336462	0.000441306266548986	0.00102840121044005	0	0.000303398058252427	0.00633584451305567	0.341511010187587	0.0586918829930402	0.242194146987834	0.300068646064756	0.210878254799591	0.019732283069713	0.38862622979211	0.397200604352895	0.441863560291416	0.334768501402508	0.00137605933140261	0	0.000935561905380394	0.158242464364835	0.00839482561505046	0	0.0300378216568003	0.0224234117622427	0.00303147634458314	NA	0.0741227631026623	0.00176541117713831	0.00334046659850614	0	0.0292295518409281	0.00567370536534224	0.0520640525824348	0.134161603253323	0.108750406824351	0.0972492471988688	0.109804616313316	0.129216118236367	0.133662133021569	0.0394839037269764	0.00898591277739486	0.00153881342432136	0.000661959399823477	0.00513189721976985	0.0815118634060168	0.177393702146741	0.0225399438961039
X14.97min...522.524m.z	0.0435473704809462	0.00282512157850342	0.00306267012995932	0.00403690727667162	0.00106478231805344	0.00227846863259939	0.0261937726976194	0.0400752940238537	0.0149378645953913	0.0337556744117375	0.0473490227126413	0.0301903547618358	0.0246596438559422	0.0675948102973946	0.199723955539096	0.0413815050622427	0.00488990948622045	0.0292130816154083	0.00166291313208218	0.00273964763909178	0.000300013408420488	0.0209973598013285	0.00537861429559318	0.000833596713021492	0.000925249789426093	0.0179496326093955	0.00218766155516551	0.101120363665218	NA	0.00448819599222602	0.00078234799108097	0.000351303669986803	9.61908426317814e-05	0.0412406897664931	0.0145968041991645	0.0104040431614597	0.00104568435400719	0.015988083214966	0.0454206445994512	0.0365669604498167	0.020347192351807	0.294460621647804	0.146038784099522	0.0022252525388352	0.00170089433063222	0.0121624036431079	0.020128516069508	0.0465069366446319	0.00224493598484625
X14.97min...383.367m.z	0.0273760885072243	0.00411658109332529	0.0578437455522087	0.0385342607352136	0.0216097325766848	0.0409965698341733	0.159737044777343	0.0204428203735209	0.133307400781038	0.00726995872344711	0.0211098295651805	0.015338584960678	0.00592795257637939	0.00335114834609274	0.00613154025691943	0.00773230645323669	0	0.0232852406685155	0	0.0396512196003855	0.0281311453404477	0.0284275227096884	0.144598988866071	0.0631180946766508	0.0466216377778859	0.00155038759689922	0.0460390196702051	0.0216251810205298	0.00116279069767442	NA	0.0491783513319089	0.172466042479066	0.110722008083981	0	0.00262089331856774	0.00169133192389006	0.0419792903140585	0	0.0020671834625323	0.182538243035855	0.0759028665486683	0.0014799154334038	0.0203459535601816	0.00981408772106446	0.0102266064988363	0.000581395348837213	0.234813821163082	0.00166112956810631	0.0252035468588136
X15.18min...891.630m.z	0.00169082125603864	0.0118362382633978	0.0166372393127388	0.012480835736699	0.0166501383270308	0.0493530145447714	0.0567674286008519	0.0694629865496112	0.0169985221323451	0.0443197365632369	0.00524996810522526	0.0159107814043559	0.00726488232775739	0.00308386130958868	0.00911854421171192	0.0258234845498767	0.0114209495054787	0.0338534105229738	0.00370701597650043	0.0786337659401667	0.170819801173187	0.011677018190735	0.17971569210989	0.101551580457646	0.0969727642668848	0.15439970804191	0.313095108462407	0.00482055876330788	0	0.140157029075955	NA	0.219367688551634	0.107768620441289	0.00381117107474551	0.0366575553463719	0.216814323233358	0.0896910850269543	0	0	0.00246251333207855	0.000690131124913733	0	0.00382166059827229	0.187716822698293	0.155412685785288	0.0732573077826221	0.00200781005533908	0.136969006754484	0.00319035826891143
X15.19min...818.687m.z	0	0	0.0852987133188354	0.119756525950563	0	0.107113773131562	0.0758719538959437	0	0.00219671201814059	0	0	0.0383967518230247	0.034204410725282	0.0010204081632653	0.00113378684807257	0.0473836515340464	0.0432985946513947	0.00162831089882762	0.00134264232008593	0.12297641797802	0.0184331045152083	0.0157230342011491	0.0640261382839849	0.319672213874611	0.0236991359618042	0.0368366590344375	0.226393698873697	0.00712136502952828	0	0.349736344097021	0.270577236903325	NA	0.35572331636621	0	0.00272108843537416	0.0145184379507045	0.210000349215344	0	0.0026439725687846	0.00233483223797994	0.00366911403431275	0	0.0165467002347871	0.0164707748881325	0.0138469174135305	0.00679619793122729	0.0234325652913754	0	0.0329868975014525
X15.19min...668.655m.z	0.0206306310468509	0.0218175724158801	0.0498996859899186	0.0235211391618391	0.0104061282674826	0.0235223430728797	0.0173422861638076	0.000221417069243156	0.0258894685209866	0.100635699567049	0.00160070240243332	0.265463533434638	0.255863200802557	0.000435574562445553	0.0483578922639804	0.0884236864302529	0.11682391546885	0.176379853473513	0.00125123170504625	0.426790345944804	0.289490259931453	0.014010165250823	0.111744309514054	0.365543652590763	0.26594253267035	0.218194675094865	0.476175609540994	0.0555253076525767	0.00335332616677409	0.0513168651351375	0.10839944761819	0.201049642549195	NA	0.000201288244766506	0.00994287424572817	0.300907412599663	0.446835977468064	0.173884589994708	0.161128621163591	0.0621174027988234	0.0149394650860697	0.00451966349511765	0.000963471677504905	0.00308483985574121	0.00285804260414295	0.000526704240472356	0.0205868770346416	0.238147258936231	0.241530075625539
X15.22min...582.560m.z	0.039359367943115	0.00171829310939916	0.03176062632908	0.0189826430268519	0.0122068992145358	0.0217066445891314	0.00146743037348483	0.00899545181245412	0.0103935480411384	0.00164373085244369	0.0416916598515601	0.00387801355630695	0.00573919853884073	0.419253080730671	0.0402235383866423	0.00684561957656433	0.00862834180648842	0.0479904539901087	0.000964112537658718	0.0492057001159356	0.00380046014138623	0.234437653786378	0.00182725812814293	0.0300134337571622	0.0019583626935255	0.000945690569407789	0.00712390626664222	0.0213951440764128	0.0265162592041041	0.00929490078226202	0.00569869820897176	0.00652922057106988	0.00417910892021936	NA	0.00404797923273753	0.00385490024739993	0.00363355508378853	0.000967100957396694	0.00305970559247573	0.00544501635683025	0.00493352411028292	0.282060924487691	0.115775303437761	0.0623735010205663	0.0134712401175429	0.00358597812790752	0.0280714106690591	0.00289739587594137	0.0161967696679465
X15.33min...1061.762m.z	0.00734564393939393	0.0208903464575198	0.109742019848577	0.0831001632370732	0.0672263664931338	0.0322346439666084	0.0311914802245684	0.0697945726854986	0.185410920341514	0.00346334586466166	0.159073094077971	0.00669412399557418	0.0162316420933259	0.0124702380952381	0.00346666666666667	0	0.024089485581549	0.025018872982756	0.110077611443064	0.0128975313409588	0.116820285314448	0.00371977240398293	0.104851527572603	0.01981985899655	0.0535648861253935	0.046072529518519	0.0545519759539529	0.0927319673813306	0.00329090909090909	0.00111111111111112	0.0106098331493068	0.00147058823529412	0.0116040901558922	0.003875	NA	0.435054637702116	0.144387765478137	0.0435599579834101	0.0963845258808419	0.0590809709402799	0.0614406715627523	0	0	0.102724130548858	0.0726974063537823	0.0859523538967942	0.0194647072017327	0.179562894118637	0.0678666562671514
X15.79min...1037.762m.z	0.0124529116155288	0.0044865058398893	0.0851593465472575	0.0545935593297779	0.0674932760660779	0.0264104688333369	0.0815831876089398	0.125781682918577	0.167956160604782	0.0182756838791322	0.0739759342376123	0.0823953901374281	0.126216846453372	0.00140400140400141	0.0380854069454469	0.00819270685342114	0.0955852478343731	0.0636157160393587	0.00940394386822958	0.0112364293509432	0.0539213922089133	0.000798828385035282	0.117037187986797	0.0645418471810941	0.107591164881526	0.133249632088025	0.0706526183975305	0.120625456930325	0.0032840722495895	0.00650609793466936	0.141531621462435	0.0154037525947811	0.096836777991324	0.00272025272025272	0.468570602309713	NA	0.323192991079918	0.0230079966283254	0.0411047855902071	0.0632341494289031	0.0584685591262213	0.00813528106761189	0	0.237082590550026	0.173867536460438	0.167149798218215	0.0203974559432489	0.295326251295593	0.0685560277120035
X15.79min...1032.807m.z	0.00558011402267691	0	0.369606868302084	0.221585315413958	0.025201316975186	0.268397573914373	0.0437913026054118	0	0.0646149613843486	0.00255015300918055	0.00613767735155018	0.202867416507267	0.224988854149855	0.00524172359432475	0.0095464994308925	0.119448159834367	0.251098028797391	0.031048142502548	0.0184782869345455	0.119273230740667	0.0522041799611438	0.00279051225832171	0.0521168685856146	0.2507985076131	0.100307342409202	0.060054494828374	0.125375886332969	0.0721433911036113	0	0.148768629338264	0.108889626482102	0.228291089726253	0.35856150826274	0	0.154256584777053	0.269475227808786	NA	0.0150789707275729	0.059658229657464	0.0288878013255463	0.0221087488584229	0	0.00474162284323526	0.0367935413988752	0.0482695482848772	0.0291397770414573	0.104667637072265	0.106199581916482	0.265503380811672
X16.27min...812.655m.z	0.0133919100686856	0.197566419542772	0.0661013227613174	0.0731041684638844	0.0147695290683337	0.00124897733697351	0	0.000993954617143023	0.0370317230318899	0.0472489285698748	0	0.260585196405003	0.194600246191809	0.00146480029672762	0.0352178262165873	0.0203047224353756	0.00633885111701969	0.0960635052689609	0.107625387618626	0.0329108071676395	0.0351569427583615	0.000417083750417084	0.0359395502212001	0.00491424491424491	0.145810081287624	0.044227943089917	0.00623116455692707	0.0592334859231526	0.00310611530713362	0.00157935713491269	0.000166833500166834	0.000813971866603445	0.290361480120038	0	0.120137677021467	0.0835186886263701	0.0583427614421061	NA	0.729538723901164	0.0868960635572354	0.0421685688765072	0.00600568626421786	0.0151429227793531	0.00284133564024468	0.00672749639564696	0.00689603019774621	0.0107208708677371	0.164541331722715	0.25492724365684
X16.27min...853.681m.z	0.00784129050059111	0.0902163109546834	0.0616774998491453	0.074983197899562	0.0375252669539639	0.000884556881532786	0.00170940552421307	0.00595890158143621	0.120177743500025	0.0227916632394186	0.00335321777293415	0.197119840044254	0.244818891639306	0	0.0259095412349967	0.0183497480763645	0.00540424851090596	0.126242108788887	0.142711431750173	0.0158560595151767	0.0508234632269478	0.00556628041697364	0.0214447533568498	0.015960040829463	0.110852715200777	0.106793621970073	0.0103949438322963	0.0720047713095758	0.0116466251733206	0.00258644664874386	0.000931741493637895	0.00116239887969475	0.232964185081158	0	0.20445443864391	0.159252752287581	0.198103603457658	0.723851107743833	NA	0.123657765985244	0.108166494092206	0.000345494748479823	0.0161656738060957	0.00119440438364685	0.0247066855129871	0.00327637890065888	0.0300941962662559	0.346933046307361	0.491878988104104
X16.28min...197.081m.z	0.192825001445303	0.00679638839692821	0.0526351540272119	0.034346182400215	0.0112753173371902	0.00410799997493546	0.0845507751892026	0.0246682272813495	0.128884322201379	0.108713670485013	0.120037512685345	0.0110806500155599	0.0143343077785102	0.00172494172494172	0.0102608264877892	0.00316677624369932	0.00331002331002331	0.0621942985946699	0.0482401519125474	0.0167971158016252	0.00494338994338994	0	0.115477408487259	0.0226061001339474	0.0144976809682692	0.00935333371478882	0.00777350427350427	0.0793021193913788	0.0220604981718109	0.0894950940214261	0	0.00192307692307692	0.00449199423558398	0	0.00929326994844236	0.00238330046022354	0.0183936564020038	0.120999527147659	0.0838918452241252	NA	0.635022912336863	0.000961538461538462	0.0117402135746043	0.00116550116550116	0	0.00332321187584346	0.45135944226622	0.0883885535581408	0.0468757424907409
X16.28min...817.610m.z	0.0364415311478879	0.00976301476301476	0.0707571319472969	0.0446582840497081	0.0236605986605987	0.00211161387631976	0.110695406640186	0.0437371887371888	0.0711431485466069	0.00369420702754036	0.0810249090057108	0.0551682982431031	0.0441366254849559	0	0	0.00538843101343102	0.0152309542553445	0.0126455026455026	0.120663013472845	0.011248494650575	0	0	0.0817933976981318	0.0121621189268248	0.00566544566544568	0.00365967365967366	0	0.0335680151366426	0	0.158716096970604	0	0.00376068376068376	0.0187428362031231	0	0.00376068376068376	0.00192307692307692	0.028656809657456	0.230587342971032	0.103348821818697	0.711543569475505	NA	0	0.0258470475337155	0.00363247863247863	0	0.010433626202857	0.404389881841293	0.0320703702901845	0.0831287282958882
X16.60min...510.560m.z	0.104932043527237	0.0034539807455455	0.00276300299885811	0.00843992770636665	0.00179214861086004	0.0151232922655604	0.00699947342117859	0.000275028098265165	0.0160710116727518	0.0341142498337626	0.0381356953240014	0.0296782646653079	0.0556380068832638	0.415800205499018	0.286492146383179	0.0260209692031363	0.0109583720717321	0.0578172455162606	0.0011089189615073	0.000215698539720886	0.00279209232104544	0.143020224819847	0.00137625254943691	0.00103137200706075	0.00795562826787293	0.0210662574052954	0.013404628844167	0.0584262949316842	0.315707667566141	0.00291240770092912	0.00110262842985562	0.000547275150203354	0.020500167048556	0.264506001482679	0.00176086227649966	0.00384801374243136	0.00223300997312561	0.0406920734725591	0.00822798991614707	0.0385614579628121	0.0136941247843286	NA	0.369545107252613	0.00272642069439747	0.0474850946598028	0.0022486320903478	0.00529973308763749	0.0052979398382218	0.000411522834707192
X16.60min...515.515m.z	0.0458338613010495	0	0.0173490572698243	0.0204073734678667	0.000571489046459943	0.029124840122775	0.0534162308155735	0.000313423479896122	0.00113278894755878	0.0405097494344271	0.0153883766165921	0.0884254144790493	0.245542067046572	0.34953598044627	0.154156443856089	0.0284627008649145	0.0108863607521725	0.078035551274966	0.006725123604847	0.00435740469375719	0.000765165303032787	0.150324382744453	0	0.0032007568751052	0.00223740073790133	0.0232783161360714	0.00913921022586	0.0677544009199924	0.261665514000157	0.00676213103012088	0.000457728584969923	0.00408737477571567	0.00712560220914694	0.292707862746241	0.00344279292759518	0.00375499552351451	0.00515774464959692	0.0972289216366893	0.0625046469395495	0.0396297296962872	0.0366102849018332	0.455881408357158	NA	0.00465960883387975	0.00100751913527132	0.00284141177332478	0.021876881544444	0.00093789940100027	0.00431451486787621
X16.76min...616.566m.z	0.000321481029333193	0.0711118743141598	0.281480598265361	0.205115950903557	0.380863750873641	0.198913572617274	0.0709011587714696	0.0778838417693851	0.0110616043594062	0.232434004701179	0.00038140235877811	0.0142112302070025	0.0156173300104293	0.0467396319292067	0.00728419050301704	0.00250650382538651	0.00404046403733236	0.00749936592439889	0.016585388430539	0.166154178639036	0.242581269909799	0.0157226909881559	0.0815847549567587	0.254221663273379	0.161218452394389	0.245456103858514	0.176185594659039	0.000608126144037305	7.09662864986512e-05	0.160669837580006	0.307343897098918	0.103585091977572	0.0999393950374471	0.070199399664458	0.124289445834543	0.277016796008852	0.12100619567782	0.00690951096796901	0.00492465833828463	0.00732525545583418	0.00604923607872676	0.000849744895334974	0.0211062867876474	NA	0.731208645990943	0.493878949176677	0.168733716226032	0.42204982666604	0.28865546240353
X16.76min...621.521m.z	0.000161769293877032	0.149267704529118	0.262019651151127	0.247412969606573	0.346769514090854	0.194430677452249	0.0726766512871937	0.124248049628243	0.0235039299993591	0.236354024609941	0.000773371419553489	0.0148398943758648	0.0224989351494825	0.0252264419275927	0.000723887669090965	0.000595781222921369	0.000690345039007604	0.00505428622824525	0.0377080883442162	0.110525016423412	0.236231715375471	0.00585165874667997	0.139345753325766	0.173606780726437	0.0771798521220336	0.155904318364704	0.103833119960397	0.00441644134729729	0.000198933784715254	0.0826739735011375	0.226081988128244	0.0448851772909162	0.0951591600721953	0.020477745792226	0.117546114046545	0.259141105396778	0.110944401234354	0.0230308630481362	0.0564799111173891	0.00290407715416482	0.00575496023645737	0.000154386964989787	0.00616891348172476	0.74562628338912	NA	0.514734556748486	0.0975959089829706	0.478378933190679	0.362088079595411
X17.06min...630.581m.z	0.001840955018836	0.00369195553448757	0.290113430629054	0.24260773455567	0.109512501554975	0.192116091160317	0.0488906554135021	0.0544212939247056	0.0199278473408397	0.0510674711497308	0.000294753389663981	0.114341461935137	0.0283077238594354	0.00274001502418168	0.0275807849409081	0.0178893505526904	0.021951559545948	0.00514552788469037	0.00678595599380208	0.00254047718757159	0.0127435704090226	0	0.046478107507885	0.0546780944857107	0.0644282555126035	0.177566211834244	0.00365083341345476	0.0161828847405557	0.00337490284580109	0.0367564892182783	0.0537154005257072	0.0159347058615255	0.0367087018675376	0.00148074452883149	0.0753651759484711	0.254988449154485	0.132726599409016	0.0401656640461603	0.0301333612405623	0.0351439286099426	0.0296414718965022	0.000550206327372764	0.000636559464516175	0.610585391170647	0.559336839931325	NA	0.106034727156515	0.473979162425602	0.206410507279463
X17.29min...880.717m.z	0.0514125573375975	0.00481157796451915	0.100681708145479	0.0640699462845015	0.00649777777777778	0.0309329365813658	0.167405595484586	0.0133792960662526	0.0743607975481143	0.0770476824540336	0.152011101282026	0.00377844611528822	0.00917142857142857	0	0.00452698412698412	0.0120840738209159	0.0473064927364943	0.00481123634103252	0.0664999762151481	0.0234490458708245	0.00318496240601504	0.00714503274503275	0.0548195788221768	0.0625561120014847	0.0108246037799814	0.00997066150224045	0.00450292397660819	0.0712094959615948	0.00782916094135095	0.24411287993149	0	0.0206767369332713	0.0670078112547081	0.0123473618973619	0	0.00215204678362573	0.0443452282463385	0.0200528030458225	0.00470016939582157	0.473640744897091	0.435414877358469	0	0.0179925231298915	0.00542982456140351	0.0146542940477745	0.00664761904761905	NA	0.188932341045491	0.161618337087434
X17.30min...197.081m.z	0.0211002204064959	0.0554919881018173	0.172480547863302	0.134505013272092	0.0731674663190676	0.0923654669706042	0.0191304816099499	0.0607365363917803	0.0734568065354634	0.271662850818082	0.0864250745199703	0.0281894536703554	0.0288660464446126	0	0.0184694224801562	0.00262374221762291	0.0235712938406574	0.0355297528150015	0.107667308095258	0.0298524031544815	0.0542732503654775	0.000393545848091302	0.0570725426578935	0.0530807282400396	0.0572559568447855	0.0842415427624871	0.0267022602251664	0.179250104982082	0.0396055201677804	0.00398722255419334	0.0490347981919252	0.00227871027501469	0.100484189041187	0.00411033230452683	0.144386681899533	0.223261830608255	0.106855817386199	0.0924812402005109	0.126463245371777	0.176752960883957	0.191859699464825	0.00118722802498357	0.00240585872518861	0.223193414790767	0.233910986410343	0.233085004390071	0.478244903803072	NA	0.343660011068276
X17.34min...885.673m.z	0	0.0165680385094423	0.410908567011563	0.361722518193685	0.0384772137157593	0.17628730730485	0.0476112390908542	0.0163276525250802	0.0380750544022217	0.0347282076683256	0.000623582766439909	0.0552648455430026	0.0921235294084043	0.0016025641025641	0.0027173937713574	0.0211120207170077	0.0495612987236318	0.006327336920525	0.310677912029828	0.163201542837755	0.0544188535601584	0.00244382992738256	0.0678419370532562	0.138449971329247	0.0183271371968197	0.0229559017499168	0.0149040173082941	0.0329215512992291	0	0.0488676561796081	0.0140922035138779	0.0621715005348395	0.285648724479662	0.00694364105715173	0.0934924034144241	0.0798744121799679	0.260707030207198	0.208487109872352	0.337368795375325	0.042353569252007	0.033029455859913	0.00412857094404713	0.0223980620042966	0.120831115429069	0.170846243619196	0.0649569629419036	0.185326720813694	0.326427252393675	NA
X17.49min...711.605m.z	0	0.246313608660194	0.193606036049725	0.0461890072276563	0.0477682330626031	0.0104376020148635	0.00203232229094298	0.0271658407184127	0.0907875411928788	0.0474735030485303	0.000835330560044448	0.0154069518682058	0.0341297164829955	0.00936370557068109	0.00724365146659468	0.00430751170654249	0.117912609331983	0.0977752442675923	0.266100069864621	0.223345084489586	0.241973472696883	0.0497683457918294	0.0769215582226406	0.0981793747014067	0.293500518027561	0.0303867864099988	0.0921129759254007	0.0839465529526542	0.000574924036462498	0.002048148985887	0.00144175135676843	0.00454155079022382	0.347204428681059	0.0138108783397474	0.0298990054969501	0.0299887468629273	0.0593245861408606	0.253342749386015	0.288911747232795	0.0282903139955271	0.0894045478017651	0.000451956973696104	0.00406706957593739	0.0067892156079549	0.00500780847221093	0.000895348352975472	0.0941494318573308	0.135205368380972	0.40752424691588
X17.50min...706.649m.z	0.000181028240405503	0.198057725865661	0.10552085208418	0.036963156464938	0.024529172392388	0.00725297720599793	0.00164739918541512	0.00209403049459663	0.0235762871994467	0.0499769904835448	0.003024079464645	0.0403011499868905	0.0367105102177906	0.0150284840394728	0.01063460380573	0.00443215813610212	0.1295457073889	0.0655767857082008	0.295806654883682	0.330710544832005	0.309362676255682	0.0767180853912095	0.0682075162051452	0.121943052147671	0.188723647224671	0.0190211423889874	0.1832438718737	0.040714327644317	0	0.00354544257125203	0.00212700345980178	0.00632130236755877	0.427277641495819	0.00414378723348848	0.0580474482732118	0.031718028519619	0.0915518131067827	0.320429733783487	0.342590838635663	0.041971937471543	0.123312904918333	0.000276479494437496	0.00111582135664277	0.0279567228925141	0.00288734876257261	0.000355259425476632	0.165631320330483	0.178278916007714	0.449952936950746
X17.95min...177.163m.z	0.00573793590431115	0.127484258247648	0.015439786351041	0.00721632753610926	0.0263669868061237	0.00823600637439703	0.00212843279005796	0.0170145588842005	0.0380952094375214	0.0837547801487165	0.0238128719613322	0.0228248675483241	0.0198142911607564	0.040646055814406	0.0432005352204668	0.0113042760981532	0.0893174460758847	0.0389252859473345	0.0115679322062992	0.138984587498497	0.209013194670664	0.0770574993415098	0.0553941442353197	0.0906206963030165	0.113465944861036	0.0515599843764942	0.242232499464379	0.0928848697763804	0.000265251989389921	0.0331921201596688	0.0437815408810161	0.0331310094792559	0.163552013475823	0.0394552210038828	0.0396442353487421	0.0897285938812595	0.039004781590378	0.00664135904747443	0.00931703962890509	0.0203532081200648	0.016619799755943	0.00570660267833363	0.00449105193613541	0.0478066713580345	0.0121247956953131	0.0213085617234062	0.0300529613048431	0.0512293798348898	0.140930871437445
X18.03min...687.605m.z	0	0.165909338232068	0.281109131174369	0.084842428625764	0.158593862023924	0.158870176685236	0.0199600593971582	0.0168918372021377	0.228454438146618	0.0802360666959256	0.0293013140141673	0.02592555885253	0.0372584035623207	0.000230988631342144	0.0754125927546517	0.130985000777763	0.247611237928971	0.087424920282851	0.0538847329892647	0.45732471158818	0.419224849866051	0.0407704142575088	0.283282741796645	0.35752570014688	0.0693940660181349	0.01134834026094	0.47063158582222	0.156104978818334	0	0.0547377889582956	0.135002731466366	0.131447442277093	0.585118674962897	0.00280281321083427	0.0797973607923382	0.0463657742511043	0.320972393447272	0.00164767518321455	0.0331211929922771	0.00251731223511033	0.0309295090160935	0.000425487754254878	0.0019026435538024	0.065870601187623	0.051407829009932	0	0.0564753233266835	0.157495309784292	0.379717732621647
X18.03min...713.620m.z	0.00223931354160411	0.282810239772549	0.00824474163507169	0.000887192171201205	0.170403633019738	0	0.00133484228548214	0.0685174447875538	0.252317492462762	0.0436341316647785	0.0592053951052063	0.0331418573305547	0.0124452162598354	0.0726012634713575	0.012330257091287	0.0121826576436498	0.0328490719978227	0.174090134323812	0.00836982120786522	0.204797055316099	0.310378700524607	0.122149243954424	0.0783683499835525	0.00224421663850404	0.228928154339085	0.0527814137958463	0.183899106063482	0.101674911237838	0.000548446069469836	0.00320532603617175	0.0199021569392551	0.00176034014249647	0.0967946239525793	0.0919174166344246	0.112376986852314	0.0439014726282166	0.0268052422285461	0.0384063271992744	0.0692995322618127	0.00768540578775035	0.00923864446764374	0.0399973528844239	0.0023251984352605	0.00543214426445442	0.00688990298949302	0.00525432121217746	0.0148786264686829	0.0181804463813846	0.0645377633141439
X18.05min...682.649m.z	0.00025840944531076	0.121111934970726	0.145489515116725	0.0362547440303245	0.0525729531700511	0.174690583297159	0.0143441973068089	0.0138388981844499	0.109173520487768	0.0878374491076108	0.00968985605553596	0.0609787724450227	0.072898494308617	0.000971665872820519	0.121716829881608	0.0561609751927893	0.234678261505939	0.155335274396652	0.060352881507402	0.445608317904378	0.331640087301299	0.162894919501373	0.0777674591886837	0.261247539180118	0.0585426029099625	0.0310263473515832	0.413946747837194	0.107107126518487	0	0.0721161828191942	0.153634312824693	0.124798760669015	0.569256563646155	0.0102695397982676	0.0354263599497915	0.0618252432158768	0.318009058162709	0.00596779545934763	0.0231046719736917	0.00255479486305574	0.0170939759359078	0	0.00128382153404103	0.197435669627559	0.0701225676581234	0.00099387116204438	0.181369182191898	0.229457300885903	0.46926951339335
X18.28min...708.665m.z	0.0351070864360678	0.0420453223091062	0.00879033293552882	0.00771257611304062	0.0990893536856022	0.00176870463330797	0.013621063544141	0.072348418011406	0.0795866220669553	0.0743840274287852	0.0533019957191706	0.0235555074106654	0.010833280614587	0.0629222388369737	0.0348259468159756	0.0147398247421867	0.0264817621738305	0.080670840867585	0.00707803098415647	0.0197507723410189	0.167992880054943	0.0637217605629725	0.0971565494139796	0.00672320798543381	0.0499547423331579	0.056420009528156	0.0870830629863462	0.0397813936821597	0.00251270629889784	0.00272003832636657	0.0154477198810532	0.00225545303496306	0.087136345143631	0.0558697716266893	0.0166134173382611	0.0327419543946645	0.0278367373777424	0.0559313177842151	0.047683362562697	0.0633288519652386	0.043707469980713	0.0264144361050294	0.00111358574610245	0.018786728651151	0.0037162177740274	0.00523755730508087	0.0210566315460576	0.085674809927081	0.0529980393970005
X18.49min...710.680m.z	0.0338236373536537	0.114488163227956	0.0439142629285379	0.00344769618774404	0.0239081302267286	0.0278687369641686	0.0326451755719321	0.147508487192631	0.265036056375565	0.117523167896858	0.232280374457708	0.0120860695746988	0.0119854932162137	0.022372121246232	0.100077263549129	0.0866685157407727	0.154607960430195	0.0343010805676262	0	0.264914231196148	0.354649006726225	0.187680809555938	0.108902520065117	0.0846795548129524	0.0331958898631772	0.0024938316839343	0.406704916419125	0.109449957990218	0.000619716333029215	0.0951272146284808	0.254322648306842	0.0270932044787665	0.350544684054123	0.0302642027692171	0.0238526392422258	0.0613074068756978	0.0370416017865072	0	0.000440717235821497	0.035383100640341	0.0649791879388945	0.000773647627682079	0.000460966406115998	0.007774601743674	0.021516869273217	0.00315271271031618	0.0318925842427055	0.0652193891194821	0.0831026530014014
X18.54min...671.573m.z	0	0.025742998276007	0.00797353650827232	0.00567276460133603	0.0280461673568584	0	0.0766340085775928	0.142619557843423	0.00279928404928405	0.0339469046529619	0	0	0	0.000892857142857141	0	0	0	0.0277225020284096	0.00241312741312741	0	0.00143494897959184	0.003125	0.0187203993631252	0	0	0.00581013813772434	0	0.00916992874736101	0.00221934596934597	0	0	0	0.00248579545454545	0	0.00556908369408369	0.00315543831168831	0	0.096483719023138	0.059141264362343	0.0625828351528284	0.0661976616064652	0	0.000595238095238094	0.0228012491468736	0.051891325144311	0.0721668554782233	0.0227875311954452	0.066534252454001	0
X19.72min...766.743m.z	0.0624780162327339	0.096213958759828	0.00342785897138041	0.000868686868686868	0.0171883879575076	0.00175406236275801	0.000303030303030305	0.0269767417243806	0.138283226952286	0.160086278770478	0.146518919747742	0.115285631286078	0.167546936377408	0.0635139007058653	0.205034648168057	0.150201387822781	0.128391474100786	0.233468114891226	0.0165928434042589	0.00832459251432937	0.104923095546441	0.164119036760754	0.0670870128578016	0.000887075887075887	0.109943098377635	0.0650903785691396	0.0668961707793438	0.461832660003717	0.0448312251577826	0	0.00595490843988613	0.00089126559714795	0.231022780852183	0.0579295393337931	0.167677687909136	0.258840755871421	0.14811004463894	0.209611508234372	0.265773184163389	0.156130921700909	0.170365136347154	0.100851934165048	0.0354440706065729	0.0121015299679902	0.00500013490341788	0.00817494992876475	0.0890879583687412	0.318104155954725	0.0794755108403054
X20.84min...694.743m.z	0.169908335753863	0.00105937016755595	0.00508302566714089	0.00664022131700457	0.0106957763283259	0.0336024405039751	0.00101045719743199	0.000782369638692654	0.0167337831094002	0.00271492163304267	0.0476726651190561	0.0120501706675277	0.0195964381139023	0.318458758954648	0.171580352000565	0.0604561847681578	0.00737513024671897	0.00261848769043891	0	0.0363494943728698	0.0161651076092267	0.239633109035322	0.000571876224050137	0.0297906929816775	0.00153963264976091	0.0156495580610741	0.0113684894149593	0.19353375062775	0.215560148260983	0.00724243497559938	0.00362107138730998	0.00212019788742461	0.00385246287118346	0.355539529602948	0.00180241412317221	0.00193891140661271	0.00164373329818251	0.0221899993759225	0.0198116086706765	0.00178603920234444	0.0019089040547466	0.314622945671312	0.236498021704499	0.0705981561718612	0.0255486733321658	0.000267696267696268	0.00803434804291921	0.00580105127103646	0.00125461961912033
[truncated: 11 more columns]
