# Supplementary material for: Opening the Random Forest Black Box of the Metabolome by the Application of Surrogate Minimal Depth
Source: Metabolites. 2021 Dec 21;12(1):5. doi: 10.3390/metabo12010005 (PMC8781913; doi:10.3390/metabo12010005)
Supplement: Supplementary file 1 [file metabolites-12-00005-s001.zip › metabolites-1490989-supplementary/Supplementary Tables/TableS8_FeatureTable.csv]

Name	Class	1.08min : 221.025m/z	1.10min : 307.089m/z	1.14min : 350.997m/z	1.32min : 462.038m/z	1.32min : 175.117m/z	1.33min : 353.230m/z	1.50min : 351.214m/z	1.57min : 333.203m/z	1.86min : 293.211m/z	1.92min : 335.219m/z	2.00min : 195.137m/z	2.32min : 179.143m/z	2.77min : 279.231m/z	2.88min : 415.320m/z	3.13min : 277.216m/z	3.49min : 184.073m/z	3.66min : 363.250m/z	3.76min : 520.340m/z	3.98min : 478.292m/z	4.29min : 366.336m/z	4.66min : 499.348m/z	4.71min : 496.340m/z	4.86min : 498.256m/z	4.87min : 454.292m/z	4.99min : 522.355m/z	5.09min : 342.336m/z	5.19min : 460.326m/z	5.21min : 465.282m/z	5.26min : 375.250m/z	5.29min : 324.289m/z	5.31min : 510.355m/z	5.44min : 548.370m/z	5.70min : 342.300m/z	5.72min : 441.282m/z	5.83min : 650.438m/z	5.84min : 277.216m/z	5.84min : 179.143m/z	5.84min : 363.250m/z	5.95min : 263.237m/z	5.96min : 395.240m/z	5.97min : 377.266m/z	6.00min : 524.371m/z	6.06min : 300.289m/z	6.14min : 550.386m/z	6.17min : 621.416m/z	6.18min : 627.433m/z	6.20min : 344.316m/z	6.20min : 303.229m/z
16-DE-SH-Har-Ba_BC7_01_14604.d	1	0	4353.338867	9329.831055	6183.418457	3331.124023	10601.97754	15707.99707	7911.427246	14891.43359	19481.00977	8992.730469	14030.85059	5169.529297	2177.583008	33810.07422	13412.50293	2316.805176	964348.75	16728	4724	4752.119141	1195255	2959.996338	25711.91016	55179.57422	2352.606201	6395.941895	33400	15237.94531	6667.999756	7703.960449	6483.842285	7423.999512	41020	3328	0	2580.771973	0	100799.0313	4257.559082	539862375	36338.98047	6759.553833	10867.11816	4111.646973	15329875	42535.89844	236265.0781
16-DE-SH-Har-Gi_BD5_01_14469.d	1	8955.9375	20751.88477	99885.32813	19665.65039	5183.346191	16442.26758	4650.071289	4638.742188	0	11211.84473	0	12637.4248	36019.59668	5157.029785	37654.96484	8470.359375	0	317308.1563	21093.28906	7563.999512	4107.837402	857396	5467.991699	66693.45313	30216.62891	4599.642578	3963.92627	17448	10091.29395	5002.828125	8172.479492	6023.918457	15101.81348	22831.98242	3667.998291	0	0	3930.928467	84989.0625	4705.302734	460198.6875	52038.40625	15027.45508	14017.02734	0	11589.75684	100362.9219	231822.9063
16-DE-SH-Lod-Ba_GA6_01_14532.d	1	2233.334473	8706.978516	16845.44922	1963.589844	6510.988281	16295.09961	4211.803223	7362.140625	9970.338867	8630.410156	6128.702637	6775.903809	34813.75977	0	21956.02148	16445.36328	2757.643555	1057597.5	33268	6910.993164	5923.858887	1395784.75	4491.803711	57517.25781	66099.51563	5311.98291	4794.910645	22323.94336	11769.37207	7467.269531	12687.73047	7946.724121	6365.280762	25084	6016	8982.661133	0	0	62138.66016	3651.552979	343191.2813	76721.97656	5563.144043	15258.90234	0	8399.951172	39950.49219	132916.0469
16-DE-SH-Lod-Gi_RB5_01_14495.d	1	0	12422.74219	55391.82031	5535.217285	3092	14204.56738	13068.27051	5859.394043	5681.962891	8454.071289	0	5493.497559	13785.38379	0	18065.71484	14130.14258	2762.070557	884356.0625	32917.54297	8383.741211	0	1568920	5355.97998	69291.5	59591.95703	5930.064941	5343.993164	21942.89453	14380.49707	0	16083.97754	8450.000977	13643.47559	30995.96289	8431.951172	9633.989258	3385.824463	0	69470.69531	4422.458496	407934.1875	84113.19531	13521.56519	16848.99023	4563.972656	10081.79199	78371.92188	181728125
16-DE-Sh-Lod-Gr_RB7_01_14497.d	1	8219.505859	32685.83398	82971.69531	12031.85645	4260.404297	48993.86719	8731.071289	8513.71582	10188.7998	53860.59375	12535.33203	26777.5332	40663.04688	6159.035645	78866.49219	11271.18555	3956.843994	476811.6563	21400	6762.366699	5983.999512	1198148	5547.995117	59461.62109	31303.0625	5411.965332	5031.999512	24264	6672.349609	9582.851074	19231.70117	6719.789063	13531.39648	49167.46484	7191.97168	18201.52734	5986.124023	11020.44043	47720.66016	3448.087646	273396.4375	100262.6484	14740.87598	19160.59961	5595.999512	13351.08594	116090.5156	251870.9063
16-DE-SH-Saf-Ba_BA5_01_14441.d	1	0	7219.984375	64431.61328	6535.932129	3254.568115	5782.98291	0	0	3197.599121	10886.4502	0	5561.641602	0	2339.989258	17658	21415.06055	9628.105957	1930601.25	57104.69141	4989.351074	7991.702148	2056132375	7091.999512	82863.5625	108674.7344	2624	6819.415527	34913.28125	13724	3029.966797	16529.25586	12511.94629	17463.99023	38344	4867.955566	14882.94922	5433.734863	2925.200195	59593.49219	3911.674316	411175.7188	68051.3125	17052.29883	26572.91016	2575.999756	7915.148438	128207.8203	153901.5469
16-DE-SH-Saf-Gi_BC1_01_14455.d	1	7245.228516	5723.314941	24857.32422	2429.239014	2229.52417	6106.112793	1498.952026	0	0	5704.841309	2551.655273	4183.54834	11558.37988	3056.76416	14553.23438	12797.63086	2173.748047	817350875	29288	4471.999512	5229.558105	1429539.5	6233.828125	65449.05469	60949.90625	2872.32373	5818.467773	31000	9926.433594	0	12740.88965	8775.043945	9175.993164	42188	0	8321.232422	2912.950195	0	49747.55078	3811.981201	323885625	59981.14453	11819.27246	19773.5293	5163.999512	12710.52344	68967.92188	240740.2344
16-DE-NI-For-Ba_GA6_01_14666.d	1	6655.990723	8132.97998	4795.902832	3235.707764	0	15159.19727	22279.67773	11327.71094	35845.20313	159156	20759.06104	54002.18213	73049.58105	3159.885986	160228104	6214.510254	43880.70703	308078.6563	11044	5320	4542.261719	1196372	3155.996338	35259.1875	37754.01563	4192	4284	25447.94531	6567.994141	14192	9128.231445	3938.616211	16394.26563	74484	6996	201032	42451.77734	187743.6875	66703.02344	2615.999268	425533.1563	57996.89063	21619.42578	10963.37891	6007.873535	9329	168555.9844	376839.2813
16-DE-NI-For-Cu_GB2_01_14538.d	1	4463.810547	9418.275391	18460.86523	16815.98828	0	13363875	9329.977539	6674.469238	11083.34863	32503.21973	8982.666992	27166.35938	45135.58203	0	102896.9922	6583.476074	38112.32227	329844.5	13204.67676	6833.568359	3903.353516	838372	3635.743408	31707.17383	12193.45703	5124.972656	4512.411133	22848	5584.780273	8921.703125	12093.06348	3652.369629	13889.39551	51583.97656	3808	165455875	39696.73047	147132.2344	45866.5625	2485.877197	245370.7031	12127.58008	15447.85547	6364.711426	4099.994629	11606.2334	104135.6172	260758.3438
16-DE-NI-For-Gi_RB3_01_14493.d	1	0	13768.83203	81914.36719	10107.9375	0	16851.79883	4866.09668	29191.13672	63784.46289	534640.4688	60226.2627	56775.76465	136383.0439	0	177379.1367	4002.806396	397556.9688	164782.1875	11984	6409.812988	5575.443359	1241367875	4807.925781	47575.15234	30170.05859	6217.220703	6211.999512	25647.36133	0	10505.64893	12171.99707	2831.981934	12820.49414	76895.95313	5688	543627.0625	163277.1406	121182.8438	30161.32813	0	137588	62211.70703	20312.91016	11579.2998	2627.995117	6495.608398	151263.8906	99874.46094
16-DE-NI-Heu-Ba_BA2_01_14438.d	1	10142.10742	5659.954102	37795.8125	4323.732422	0	48131.03125	18152.40625	17777.83252	20762.43164	74277.20313	17823.22949	37354.33569	92818.04492	25404.9043	4872.183594	11978.75684	21676.26953	837627.1875	30684	18033.03125	7427.749512	1663553375	7071.927246	85617.55469	50438.52734	10217.9502	10948.39258	68305.22656	14543.99902	5993.270508	14175.62207	6041.864746	22279.99805	111288	6855.982422	36419.67969	12858.53027	17103.42969	145133.9219	6087.999512	1033250563	92693.1875	25550.88672	15026.55273	0	13034.96387	195243875	310826.4688
16-DE-NI-Heu-Gi_RB1_01_14489.d	1	0	19328.79883	136365875	10918.44629	7161.580078	24606.35352	5152.668457	5150.022949	3827.752441	23655.93555	6022.088379	12348.3916	37275.09375	5969.533203	38476.56641	20258.48047	4262.123047	1249662875	38382.76953	2932.330566	7039.236816	1640027875	5863.981934	70859.35938	64823.98438	1698.349243	3931.999268	19700	9162.354492	0	16130.96582	9835.359375	17844.92578	22848	10747.93066	10093.9873	3556.318604	0	51131.02344	3634.682129	296082.2188	79673.63281	16010.54395	21406.76367	2363.999268	5311.939453	125469.3047	98153.58594
16-DE-NI-Pau-Ba_GB3_01_14662.d	1	6835.321289	16041.05664	59375.79297	11795.95313	0	36917.52344	24361.17285	7836	15678.74512	46139.59766	4796.630859	33778.86328	47145.85938	14218.51563	106406.3311	11718.8291	27899.99414	1077947.25	25355.70508	2715.988525	5832.477051	1593770125	4655.009277	51646.57422	33613.67969	2404.872559	4862.178711	26555.33008	6530.394531	11051.7666	16067.87109	8311.174805	26294.63867	51660	3219.994629	98727.14063	25984.80273	87750625	59828.39844	2383.830811	335491.8438	38005.60547	39074.3125	15399.7041	6079.828613	8097.662109	380714.4375	341000125
16-DE-NI-Pau-Gi_BC6_01_14603.d	1	5273.313965	10789.23926	23009.36719	13263.92285	3503.012207	18858.91797	26455.05664	10430.3584	14311.49414	24971.04492	19719.03076	23730.5918	50860.11328	5799.739258	96942.02246	7494.896484	43904.97852	526840125	16143.99121	2711.999756	4183.633301	1085708.25	2995.99585	33692.78906	35984.17188	2362.547607	4075.214355	19332	5268	4890.160645	8407.484375	4404.458984	7327.681641	55215.98438	14843.94141	155714.6094	31014.28516	163603625	41038.61719	2623.244141	216777.8594	37906.90625	7567.182617	10294.11133	3714.893311	10307.73145	62623.88672	147574.9531
16-DE-NI-Thi-Ba_RB6_01_14496.d	1	0	6523.897949	25994.67383	6315.161621	0	19108.80859	40002.19922	7461.09375	38429.79102	57360.96875	17854.93213	30575.7334	56322.39648	3426.165039	117301.5669	10648.09863	47143.29102	783839.5625	24979.23633	6806.508301	6919.731934	1649256	6211.999023	60911.92578	32160.44727	5175.680176	6651.949219	26091.79297	11619.03711	15267.41187	16255.76563	6307.263184	21316.30469	63384	12634.69922	178688.0625	38931.39844	186461375	75088.26563	4119.654297	422871.5313	70800.03906	20099.88867	12247.92285	5259.998535	12579.73145	156032.8281	240479.4688
16-DE-NI-Thi-Cu_RC1_01_14499.d	1	0	15641.29199	17549.95703	7764.796387	2970.183105	15465.69922	12518.19336	8303.90625	9715.226563	34079.21973	19260.96436	19272.83008	34042.69922	4107.794434	75626.90479	5736.955566	31094.30859	281641.0938	15040.16113	5060.686035	4296.566895	892922.5	4719.818359	45732.42188	11705.0957	0	4255.985352	21139.79297	7179.999023	7889.746582	17544.32617	4543.706055	13803.44336	52123.98438	7191.972656	118878.9141	26609.67188	142588.7031	43792.05078	2847.936523	220610.7344	21969.61328	14177.85352	7842.932617	4515.999512	12127.82422	99559.90625	208861.0781
16-DE-NI-Thi-Gi_GB1_01_14537.d	1	4975.040039	6093.308594	26167.61328	16547.67578	0	36433.11328	14806771	12612	11865.55957	33812.1582	4048.087891	21020.39453	48977.38672	5325.538574	74479.84375	5106.429199	34939.30225	218400.4375	8456.869141	7543.999512	3422.412354	723018.9375	2771.295654	23527.72266	11407.75586	5364.587891	4615.977051	20464	6709.72168	10275.1748	7123.712891	2831.938721	10539.96973	42127.99609	5860	97688.26563	27496.99023	102872.8906	63340.74609	3250.303711	332804.3125	21359.64063	9778.796875	5182.246094	3371.998291	10379.82031	74999.98438	214949.7656
16-DE-NI-Thi-Gr_GC4_01_14551.d	1	3872.379395	8151.996582	36503.35156	25631.43945	3436.81665	9735.114258	13420.85156	0	10808.17773	12950.43359	9349.216553	10429.75488	20193.64258	8235.999023	29201.53516	14395.01953	15560.04736	1054088625	27591.98828	6672.698242	4892.552734	1439776	4055.998047	40994.38281	22943.95508	0	7458.883301	34180	11220	6634.168945	14310.63379	7177.058105	10035.99902	43735.99609	5432	45265.89063	13148.43262	31773.4668	66133.21875	3695.943115	391994.6875	22675.99414	7954.506348	9351.114258	3819.996826	10679.97461	60056	188633.8438
16-DE-NW-Kem-Ba_BA1_01_14437.d	1	0	9824.598633	4202.373535	2421.022461	4886.321289	5801.336914	0	0	3391.260742	7604.499512	0	11954.42871	14282.88379	3077.700195	31828.02515	16824.29492	13409.4873	633974.75	32100	2709.522949	5131.776367	1090257375	6675.045898	70563.32813	43212.53906	1886.575806	3249.318604	16144	17023.82422	4651.47168	13013.9209	6431.995605	13687.15137	28636	4156	30577.90039	9353.878906	0	55813.17578	4244.760254	411526.4688	57422.1875	18241.76563	14431.95313	3087.999512	9476.470703	127331.9141	206653.7031
16-DE-NW-Krei-Ba_GC1_01_14648.d	1	0	8216.839844	2991.243164	1708.334961	19916.55615	19673.01758	66559.7334	4556	11869.58398	35517.38184	19521.02051	22681.18604	27555.6543	3731.999756	47569.71484	8389.185547	43872	967598.9531	34467.99805	3812	3885.169434	1202609	3503.997803	44349.80469	36141.19629	2720	4259.991211	17087.99805	8116	10699.98242	0	3533.637451	6656.206055	32255.9043	3479.756348	75066.52344	22064.66602	64192	45148.14063	0	244863.9688	22092.58398	7199.997559	5572.97168	2854.252197	4233.621094	54643.96484	151144.8438
16-DE-NW-Krei-Cu_GC3_01_14550.d	1	5234.438477	22839.99414	24849.75781	11383.83105	9461.377197	22264	33058.07031	11496	24401.77344	89802.24609	17373.26807	44185.45313	77375.36719	3532.961182	40123.45605	4374.483887	96933.41797	264481.6563	13767.98047	4316	0	1276974375	6067.961426	68950.92188	19355.44727	5320.714844	3935.811035	18347.91211	3132	17051.98828	13803.97168	0	7834.771973	75932	6399.966797	476331.1875	83538.38281	583635.4375	31988.67383	1911.999878	159383.3906	35084.38281	11027.53394	7339.960449	4675.914551	13303.13672	64995.97266	279004875
16-DE-NW-Krei-Gi_BA8_01_14444.d	1	9174.069336	10983.90332	54131.51172	9847.455078	0	21652.73047	12555.43457	0	8073.898438	68398.88281	13050.82324	29862.9082	54642.83203	3411.175293	16437.57031	6815.458984	45705.82031	460927.1875	25404	14672	7147.566895	1422404.25	7276	71982.89844	31707.33789	10424.4502	8244	47604	9172	5590.488281	12591.93652	5371.359863	17407.7207	98564	6908	301515.4063	76513.46875	352856625	70616.58594	4050.444092	423424	55074.98047	21233.74023	14963.8916	4356	13100	172762.6719	262984.1563
16-DE-NW-Krei-Gr_RE6_01_14524.d	1	5921.308594	7679.749023	13454.98242	8077.194824	0	8441.768555	21355.7749	5848.499512	28366.38672	36853.44531	17956.44775	39301.62671	90714.33008	5254.620117	184202.0449	4457.523926	143838.5742	264115.0313	11787.8965	4591.469238	5504.661133	1088902875	5011.960938	56087.43359	24003.36133	5816	5688.6875	22983.60156	5305.988281	25204.5	14554.65039	4124.927246	7899.17041	91143.94531	6204	454259625	89267.20313	470822.4688	57362.72656	3034.725342	287734.3438	44844.32813	10136.90527	11843.75098	6155.999023	17151.32031	81271.91406	346588311
16-DE-NW-Win-Ba_RA5_01_14485.d	1	7905.566406	21025.23438	41089.48047	4007.563232	4092.960449	7049.416504	0	5438.616211	5890.694824	17029.44043	5965.146973	11632.46582	18315.11523	4491.999023	26833.64648	6802.582031	21464.45605	323523.4375	18128.16797	5375.355469	3939.79834	746834.3125	3807.979248	37039.70313	47482.45703	3406.863037	2991.998291	13055.28613	10272	6668.442383	6976	3287.971436	23515.97656	22980	5304	70081.03906	18782.42969	53731.40625	53990.59375	3943.999023	300658.6563	28986.4668	22547.34717	6911.060059	2967.999756	8251.932617	158607.8906	126985.8281
16-DE-NW-Win-Cu_RC5_01_14503.d	1	5814.846191	46740	5925.145508	14363.58691	3701.892334	17993.69727	19517.02026	8051.933105	10851.50488	15217.01782	7186.424316	13833.42578	24516.33398	6372.297363	34861.07031	2777.179443	15709.62988	85022.63281	6763.95459	4995.955566	0	261823.7813	2611.999756	24306.11523	10197.73608	4516.127441	0	4631.497559	0	9824	8611.850586	2348.403809	29177.52734	18216	3804	47202.83203	12888.13477	36071.42969	23812.96289	1763.165283	121507.3125	12521.54688	24600.4043	3459.880859	4307.798828	11969.17578	201507.8438	196437.4375
16-DE-NW-Win-Gi_RD1_01_14509.d	1	5838.967773	27328.19141	58085.13672	0	0	18094.16211	11110.01074	7576.999023	7450.996094	15732.44238	0	9402.3125	18309.32813	4881.168457	29862.57422	4069.757813	0	159330.0625	8023.157715	7224.974121	2383.454102	396901.5625	2579.983398	17032.59961	11635.91406	4634.532227	6127.914063	25917.0625	14125.98438	9396.125977	4382.582031	2007.760742	15434.68945	36483.97266	2736	16916.68359	6262.601563	0	76401.67969	4391.365234	459639.5	18823.5437	18409.51733	4800.473145	3227.519775	9659.505859	112463.9219	159057.4844
16-DE-NW-Win-Gr_RB2_01_14490.d	1	10531.25586	21542.21875	67983.77344	7448.750977	6277.044434	10514.74219	3346.379395	0	4880.517578	10478.99683	0	8053.842773	20906.3772	6110.70752	38484.61719	8474.168945	24361.1748	582384875	29528	8724	5819.336914	1216713625	5035.408691	64249.30078	42834.46875	5657.236328	4467.949707	17499.88477	10523.06738	11151.99805	16551.97266	5739.777344	22311.5918	26207.92383	6531.97998	72499.01563	22518.48047	56525.54297	61208.41016	3735.994141	373929.1563	43786.08594	17965.96484	11603.49023	4447.999512	10719.13672	135323.9688	188879.3125
16-DE-NWBo-Pal-Ba_BB6_01_14452.d	1	10730.6084	12961.31445	25851.73828	5886.623047	2436.277344	22488.27539	11925.50684	17010.12256	21525.96875	85127.46484	18823.72217	43828.45947	68141.10938	20937.45898	30076.6582	6305.468262	94717.25586	329437.1875	17268	12086.83813	5279.030762	1193572125	7286.476563	65770.60156	26902.67188	9313.860352	6986.558105	35860	6959.179688	25611.99609	13058.5459	4483.766113	27167.99414	102284	5951.964355	371456.4375	90501.17188	388534.75	67754.32031	3595.585693	419552.2408	47444.94922	38520.61328	12334.74805	6111.999023	15071.98438	307549.8438	344832.2813
16-DE-NWBo-Pal-Gr_RC6_01_14504.d	1	0	7920.316895	9992.889648	10283.90527	2868.113525	22530.00781	22507.29492	14312.04492	15341.87988	56773.15039	14946.32715	34792.40234	66699.29883	11539.03906	19460.11328	4920.087402	62332.52344	190869.1719	11271.99902	5381.785645	3827.779785	808126875	4651.960938	39364.54688	23254.48438	5025.989746	4747.977539	21724	4123.472168	14777.8291	9147.884766	4095.078857	12623.60156	58104	6531.95752	185953.5	43579.77734	193273.6094	42155.48047	2903.93457	223580.5938	37464.15625	21830.08984	9243.859375	5371.999023	14817.69531	157207.8906	265358.5313
16-DE-NWBo-Sas-Ba_BB8_01_14454.d	1	7469.920898	7921.657227	98552.59375	14830.29785	0	7717.769043	1996.878784	9996.055908	9040.332031	23289.55786	5817.65332	12985.58398	26083.56152	11013.2627	35908.56104	6958.533203	11584.33398	341752.0938	13796	7923.182617	0	542359375	2599.739502	28560.09766	16507.99414	3924.774658	6019.270996	31536	11694.74512	13836.71826	5673.092773	4479.858887	24848.94141	30827.97656	4276	17969.5332	5237.693359	16018.09668	71443.03906	4700.794434	468040.2188	12603.97168	19726.93164	6595.899902	2291.999756	5061.226074	138523.9844	94671.67188
16-DE-NWBo-Sas-Gr_GA5_01_14531.d	1	0	8328.436523	23181.34766	18747.19336	0	20012.68359	11086.77051	11547.03027	11517.41797	38309.46875	8525.963867	25298.77905	38584.34277	7607.216309	72220.85938	5104.690918	2553.053955	261837.0156	11592	6357.537109	3345.277344	678508.9375	3571.800781	32635.90039	18483.88867	4696.658691	3611.674805	20744	6687.193359	8449.955322	8731.841797	5430.19043	11064.53027	33904	4700	14232.4502	4213.783203	10808.5293	44618.11328	3108.638428	247440.2344	20039.72266	7952.726563	10900.18652	5091.999023	13594.95215	57615.99609	223962.0781
16-DE-NWBo-Stei-Gr_GB3_01_14539.d	1	4474.936523	19004.05273	31102.7207	4999.384277	0	5095.692383	8565.773438	6544.890625	7327.313965	18496.77344	11670.06812	11149.01172	15823.64453	0	57188.98633	8774.416504	81076.23242	985746.75	21747.26172	7398.621582	0	1388051.5	4051.77002	44524.10547	27571.03711	4671.527344	2241.564453	10206.93457	6209.719727	4975.758789	11551.71875	8257.208984	18652.85547	11812	0	181344.7188	52827.75781	110428.2734	30651.7207	2706.033936	154961.2188	20350.94336	11363.48315	7876.421387	2099.942627	5939.509277	81651.91406	103587.6172
16-DE-NWWa-All-Ba_BC6_01_14460.d	1	11297.86328	11394.3877	86089.8125	7291.258301	6477.554688	14167.43848	5539.513672	7843.896973	8749.428711	46789.15625	13203.68042	26873.92944	48663.76758	8335.135742	98727	17640.40625	95399.28906	1290708.5	50275.95703	5639.683594	7897.529297	2192592.75	7179.492188	96776.82031	66814.45313	3391.529785	7544.880371	39108.91406	0	8629.951172	24151.9668	9824.583008	18958.34375	59912	7683.969727	151723.5313	47886.28906	79896.00781	59558.78516	3771.960938	336439875	48802.20703	29805.75977	22388.58789	4055.999268	10261.60547	245115875	190517.0313
16-DE-NWWa-All-Cu_RD7_01_14515.d	1	0	27630.01563	69473.95313	28029.95508	5390.41748	17985.58594	16746.16992	12575.91895	10185.72559	44127.51172	19872.43945	20856.42188	44945.82324	6872.464355	70484.64844	12548.60742	32385.51563	940092625	33248.85156	3927.319336	5827.652344	1293664875	5058.65918	58539.25781	30663.69922	2673.127686	8036.199219	33100	10580.08594	3010.831787	22027.70898	7968.123047	24271.97852	47971.96484	6539.936035	65076.88672	21760.34961	0	58903.49219	3097.825195	301613.3125	20318.63672	25929.93494	15065625	5315.999023	13071.79688	182538875	225078375
16-DE-NWWa-All-Gi_GB7_01_14543.d	1	0	5457.615723	1567.909546	20639.4043	16386.82422	37899.93359	79829.83008	0	19264.49609	81932375	51934.82422	41206.94263	67620.78125	8874.075195	0	4088.15918	23501.30859	199742.1719	0	0	3155.195557	820270.75	2899.994141	35846.64844	16373.07617	2543.931885	4598.908203	18000	5729.738281	8421.638428	7087.956055	3049.296875	8241.166016	0	4724	87131.61719	18405.28516	98224.0625	48428.23047	0	206024	21946.60156	9912.482422	5500.114258	3850.414063	9779.819336	70059.96094	205383.6455
16-DE-NWWa-All-Gr_GA3_01_14529.d	1	3726.765381	27178.81836	8167.890625	7128.578613	19918.49414	23959.26758	22648.60547	15951.5293	20139.91797	77913.8418	17019.50391	37693.07422	79673.13086	4159.833984	24235.47461	5440.212402	59406.32422	268941.75	16254.40234	5513.978516	5783.912109	932869.0942	4744.042969	53834.24219	26846.3418	4803.933594	4566.87207	19892.92969	4994.850098	16490.75	14026.21484	5556.688477	8440.374023	53076	6591.964355	277171.25	67795.71875	208854.4688	44271.04688	2162.778564	186520.4063	33252.73438	9255.806641	11435.20898	0	12934.52051	67685.75	230024.5938
16-DE-NWWa-Ket-He_BD1_01_14465.d	1	11172.84473	13361.80078	23019.41797	10002.31934	4799.686523	14423.5127	7762.303711	9411.936523	16228.33594	36530.77734	13809.8374	40948.45386	80435.53418	3826.975586	34572.91992	4518.552734	64971.98047	287699.3438	18600	11883.80664	6319.154297	1542570.75	6547.948242	81456.27344	40443.13672	11799.24316	6635.896484	33923.38672	7692.671875	7196	19289.76172	5971.991211	11608.46387	104859.9531	7247.967285	369665.3125	83500.98438	423292875	78184.13281	3438.034668	408660.75	55857.86719	19710.14063	15880.36816	6911.999512	14861.84375	137444	400338.5313
16-DE-NWWa-Ket-Rmr_BD5_01_14611.d	1	4124.901855	55344.70703	30619.94922	2008.971069	5515.578125	13770.03223	26617.02417	12662.1709	6721.293457	34686.49219	18137.93164	17089.01172	39857.0918	1788.796631	24320.09082	5547.262207	59734.08398	148739.5625	9451.973633	3535.999756	3247.940186	817926.25	3311.607178	29034.74414	33804.99316	0	2575.412109	13120	6432	5548.564453	8459.998047	1984.186768	13888	24612	0	151326.9375	44356.66797	0	50826.54297	3251.999023	236658.1875	30071.10938	22580.88281	4483.48584	2612.944824	8738.944336	197191.9063	114826.9063
16-DE-NWWa-Kis-Ba_RE4_01_14522.d	1	5976.70752	11155.68457	16123.20898	3843.952148	4170.277832	28813.94141	23361.00488	15096.90234	13904.81055	70092.15625	20753.16895	35031.62183	53571.5332	0	99812.35156	10339.38867	51056.28516	553710.3125	26615.97656	8344.595703	6757.078125	1394604	6310.667969	70092.91406	30579.14453	4402.270508	6103.984375	27302.63477	7756.88916	17105.8833	11893.2998	5455.851074	13322.79688	44639.97266	4480	178410.5625	47551.24609	98826.59375	70241.35938	3906.696777	371560.0625	47689.48438	13938.34082	9680.288086	5095.991699	12847.83691	100079.9219	211070.6875
16-DE-NWWa-Kis-CuAv_GB2_01_14638.d	1	0	8124.231934	7688.374023	10359.79102	16301.1543	34699.12109	55651.68359	0	18503.26221	14227.8291	27835.24365	27553.42419	4737.735352	13074.73633	0	9440.155273	14504	859720.25	22871.9375	2696.825195	4528.333496	1271971.75	3619.997803	43553.81641	22682.85938	1878.367554	3687.04126	17660	5251.623535	5355.997559	11381.79004	5353.59668	6699.174805	30631.9707	4612	102997.4531	18388.23633	51772.56641	36719.85156	0	176319.4844	20635.87109	9586.475586	7809.775391	0	10146.19043	73647.99219	145073.1719
16-DE-NWWa-Kis-Gi_BA4_01_14440.d	1	11713.86719	9428.506836	11934.00293	5314.812988	3908.39502	72362.21875	17080.19189	7894.17627	8871.578125	31941.30469	0	24340.20117	55305.07031	12905.89844	0	0	30140.58447	104740.0078	10748	8638.541992	4402.023438	866044875	5631.98584	63440.24609	13530.51367	6564.833496	7266.962891	39244	7194.263184	6442.117188	9459.421875	3139.903564	19915.99609	106084	0	107660.4297	29798.75781	101046.7734	98355.16504	4572.782227	611261.1875	49705125	24595.4375	7733.312988	4703.999512	15538.3291	191671.8438	403458.3438
16-DE-HE-Len-Ba_BD4_01_14468.d	1	11001.89453	23871.97461	61678.17578	12144.67773	5964.914551	14668.11719	6519.193115	7115.043945	10571.16406	36787.34814	9289.888672	19491.67969	36559.20508	8596.262695	60923.55469	11507.00293	24623125	684914.5	23420	3963.999756	5103.746582	1199273375	4755.999512	47756.8125	32050.62305	2522.876221	6886.593262	35516	8843.118164	0	9667.915039	6483.253418	17259.59766	57188	7204	46886.78516	13988.82813	38701.32422	51211.12891	2955.985107	302263.75	37698.25781	19901.25195	11896375	3807.999756	9223.772461	148815.9063	180452.3906
16-DE-HE-Len-Gi_BE5_01_14479.d	1	10762.98828	12254.15137	34029.14844	9127.580078	10704.41895	42196.32422	6739.199219	6103.734863	12777.29199	55907.75781	16989.48145	40147.88599	57120.62109	10640.16699	121862.0469	9152.34082	28371.19946	297845.7813	23900	3018.213135	5683.416992	1239464125	7275.437988	100224.4219	29235.41797	3312.324951	4123.969727	18204	4286.692383	5730.947266	11031.59668	6019.195313	18454.22656	44367.97656	5739.973633	104128.8047	27380.5625	90731.99658	39772.98438	3096.808838	227346.5469	65437.33203	33534.76367	15521.17285	5171.999023	12817.79688	247287.7031	238330.0625
16-DE-HE-Len-Gr_BB3_01_14447.d	1	11883.11719	11991.45605	32197.83203	17358.85742	3070.205566	20016.36523	6947.964355	5813.832031	12156.7041	46954.94141	7720.448975	22831.4082	41094.92969	8367.925781	84695.68896	6798.939453	44355.41797	397497.1875	0	4164	5019.364746	986464.4375	5151.630859	51207.6875	27185.9668	4030.955811	5023.998535	26004.97266	6683.999512	0	11155.88574	5743.804688	23555.99805	59004	6159.978516	132727.1719	32163.17383	179419.7656	48079.97266	3482.609619	322782.8125	36992.21875	33115.98682	12122.79004	5671.999512	14078.70605	218793.2813	319497.1875
16-DE-HE-Mei-Ba_RC7_01_14507.d	1	2739.311035	3633.535156	4352.384277	4798.530762	0	21174.22852	28847.5	10515.97656	21407.9043	41706.07422	13971.93604	46244.11621	68044.77344	16089.81934	0	5358.991699	0	281327.7813	12041.14844	6261.863281	4461.129395	867836.1875	3419.502197	32911.5	21485.11914	4722.513672	7551.958496	37528	14877.69922	17111.66699	7466.967285	3966.582031	13538.28125	87363.96094	7443.967773	29651.36719	7814.267578	35956375	136182.2188	5023.646973	833916625	32106.21484	18204.34766	7448.15332	5915.999512	15023.54688	94123.85938	303019.0938
16-DE-HE-Mei-Gr_RA8_01_14488.d	1	6132.180664	11177.00098	38210.86719	15874.75586	0	6964.48584	2901.462891	4058.063232	4407.720215	10725.88477	3437.040283	11090.33398	16878.32813	39923.88281	32507.30273	8525.396484	7798.51416	583114625	18196.66211	4588.754883	5055.906738	1044800188	4079.952637	34731.10156	34677.12891	3643.752441	4852.526855	23067.66992	12387.95801	3415.256348	13303.96191	7151.007324	16652	39012	3772	13435.36523	4057.373291	9942.234375	63011.04297	4059.939697	348913.3438	26845.25	11935.2041	13387.26367	4135.999512	12955.75293	100319.2266	214761.0469
16-DE-HE-Mei-He_GA3_01_14629.d	1	6447.923828	6190.999023	34377.0625	6295.94043	0	10658.44434	5645.575439	4380.77832	6281.83252	25290.33203	4422.587402	19044.75	41157.02686	14256.56934	0	8927.957031	13657.86328	832073375	23298.9082	7073.780762	5538.612305	1559545.25	5411.825684	52867.03516	32226.41406	4767.086914	6323.830078	39078.65625	11114.37109	4589.859375	16381.41113	7722.213867	7646.742188	66635.02344	3288	42859.80078	11516.34473	13593.06445	87381.48438	4180.998047	507089.2188	30147.9043	8053.214355	14078.45117	4856	16115.9541	58243.94922	307161375
16-DE-HE-Mei-Rfl_GB7_01_14645.d	1	4312	5215.26123	4879.537109	15687.96094	2968.84082	11138.94531	23695.5625	8652	27536	37968.68359	11441.86621	26239.9541	46949.87158	2116	80012	2528.245361	0	103568.3672	4308	4336	0	199452	0	9242.907227	5791.488281	3412	6323.995117	33424	15136	9080	0	0	13940	62950.82031	4443.977539	0	2120.439209	6256	108476.6875	3771.998291	658888	4458.520996	14035.99976	2422.898926	4161.013184	6141.625488	101063.6719	224767.6563
16-DE-HE-Mer-Ba_BA3_01_14439.d	1	7847.358398	6506.833496	36853.63281	2579.407715	0	10678.49805	4022.111572	11921.46533	9342.758789	28120.14258	11127.16846	25634.64453	39784.29688	28952.71875	0	9434.154297	4473.448242	466694.8125	18262.69531	8109.297363	4386.92627	922384.6875	4183.859375	38900.97656	27383.82031	5731.190918	11303.98633	63724	22237.52344	3414.293213	6275.468262	4955.996582	20339.33984	110475.9609	4991.688477	15662.5957	5200.234375	14238.97168	154588.4375	6647.563965	1132391625	29030.76758	19556.00586	8599.889648	4427.998535	11915.9209	146867.9219	239800.5469
16-DE-He-Mer-He_RA7_01_14654.d	1	7183.36377	10408.00293	2447.990723	2363.231445	0	19895.63086	32539.96924	13084	31214.20117	147643.9922	13571.56738	61978.18896	86861.65234	11607.9668	0	6873.227539	0	308977.5313	12932	4568	4365.185547	1110540	0	39139.70313	28651.61523	4003.750488	6891.993164	42088	14064.6709	15707.99951	8303.360352	3582.090088	16560	107672	5399.999512	52831.94531	12603.39746	56479.03125	120871.3047	4303.999512	715390.5625	31542.25977	17107.10938	11379.43945	7486.355469	10320.60547	151597.4688	421103.9063
16-DE-BWN-Bos-Ba_RE5_01_14523.d	1	7602.956543	6340.00293	19018.93945	2079.381348	0	7954.194336	11476.99365	0	13629.52832	33581.41406	4705.640137	19372.79102	31728.9668	2190.199463	66864.97949	4367.473145	33873.82715	234347.8438	11488	5311.986816	3772.494141	784194625	3747.665283	38532.25	27257.95703	3472.699707	3651.985352	17417.95313	3975.134766	0	5987.943359	2695.999756	9227.949219	36511.97656	7395.964355	145225.1406	32291.53906	163453.7031	35372.94531	2415.1604	177643.7344	29817.86719	12215.47852	6196.788574	3487.998535	9647.334961	91119.47656	141146.9219
16-DE-BWN-Srei-Ba_GB4_01_14642.d	1	7611.946289	24647.31836	53460.83203	0	5148.44043	13203.42676	22664	0	21519.0459	67636	3666.53418	21957.43872	38093.24219	1715.998901	92574.67676	9752.212891	46212	700130.9375	25959.99219	5244	5220.937012	1625444	5959.983887	72512.77344	39328.12109	3767.748047	6199.914551	33928	5663.796387	12184	9042.212891	4870.895996	16236	58960	10268	185581.5156	40426.60547	191840	47492.92188	2883.999756	302692.8438	52175.74219	19032	13545.44824	3232.511719	7329.751953	150703.9844	267757.5313
16-DE-BWN-Srei-Gi_GA8_01_14656.d	1	9984.852539	26174.78711	43847.58203	9717.858398	0	77924.75781	14031.82886	11136	9348.411133	131652	20601.34302	35058.06445	50046.65625	17632	107804.7056	7380.532715	19879.99988	302336.3125	14064	2831.999756	4398.95752	1111244	4455.328613	48951.35156	24426.3418	2219.583008	3751.999023	20652	4511.998047	10876	9355.852539	5001.922852	21208	46860	1871.985962	47413.76172	16811.7832	0	52292.10156	2663.87793	344144	42489.80078	29264	13245.58691	6123.193359	8145.152832	262200125	336167625
16-DE-BWN-Srei-Gr_GC3_01_14650.d	1	5532.365723	12205.98535	32460.41016	4431.973633	0	25167.61719	26164	13003.99463	30573.15039	55512	5467.856445	25895.39648	55047.45313	9896.321289	89400625	8852.46875	43052	668156.4375	19587.99609	4455.87793	4972.61084	1449338.75	4639.994629	55138.51953	33417.58594	4336	5679.586426	32340	7327.992676	11839.80176	9794.475586	4563.066895	15535.99902	64852	7336	113748.4141	28803.12695	106760	65526.98047	2845.929443	398248	37068.64844	18331.90625	12886.63965	5259.960938	7296.371094	151539.7344	302193.8125
16-DE-BWN-SWSZ-Av_GB1_01_14657.d	1	0	23815.64648	41111.70313	0	0	31123.64648	32066.84473	17944	36521.43066	77112	11906.66406	31657.53516	84533.44238	4069.244141	156830998	6059.193848	59344.22461	326792.9375	12459.99512	6736	4291.401855	1337272625	4295.996582	43027.17188	29035.23438	6404	5067.788574	31744	7845.042969	14178.18555	10062.87793	4450.151855	25348	78251.97656	7415.158691	260660.0625	54099.98828	267832.5	84686.91406	3371.997803	534223.5	49261.86719	32808.64063	13195.78809	5274.919434	7813.666504	247965.5938	348685.5903
16-DE-BWN-SWSZ-Ba_BC8_01_14462.d	1	10240.60742	19258.70703	53072.33203	5467.656738	0	28802.66211	6462.348755	9357.075195	11050.16797	72722.1416	14043.56885	23405.24609	54926.12695	4053.059082	74465.37598	10618.09863	73813.75	444345.7188	20036	4867.876953	5039.033691	1191158	5051.973633	57583.98438	45423.06641	3163.52124	5174.856445	21744	6707.314941	4497.642578	10695.97852	4912.067383	30455.49805	40335.91406	4996	83709.01563	29533.00586	45417.06641	47903.03125	3107.993896	282257.25	63521.48828	35467.75781	12636.17285	2563.999268	7738.846191	287687.8438	124458.5547
16-DE-BWN-SWSZ-Cu_BC3_01_14457.d	1	8572.542969	6966.274902	21996.48438	7519.886719	0	14918.98145	8055.898438	5982.644531	10781.75	49105.98633	9292.408936	20381.64648	47801.36719	0	86483.6875	6277.708008	42429.32422	261874.2969	10490.96289	4239.795898	3714.98877	747436.8125	3519.170898	34626.67188	22399.92383	4633.320801	4197.857422	18580.24023	5242.427246	6829.188965	14839.92188	3583.856445	32382.5	42531.97266	9191.957031	157721.5313	38311.99219	173380.9063	35165.72656	2193.596436	191869.2656	35598.07031	44252.75	10791.38965	3927.999512	11103.45996	343595.2813	200525.8281
16-DE-BWN-SWSZ-Gi_BC7_01_14461.d	1	7923.449707	13286.71973	47311375	15290.56934	0	10114.52441	1866.565308	3440.919189	3430.835938	10841.04346	2151.411133	8828.575195	14940.82617	7733.637207	26854.82617	12885.01465	3934.955566	690687.5625	21460	0	4723.845703	873077	4127.999512	37159.51563	28211.80273	1671.979492	3387.999756	13532	11043.16602	6843.336426	11503.93848	6234.272461	22244.68555	23347.99609	3155.979492	12174.18652	3785.531494	8158.723633	46786.11328	3659.91748	309094125	38971.30469	26239.58789	12567.96289	3659.997559	8770.191406	181519.8906	167773.75
16-DE-BWN-SWSZ-Gr_GA4_01_14630.d	1	0	13359.46094	33523.9375	4192.90625	0	20477.83594	15399.57959	7295.537598	17984.80664	36488.93359	11717.2832	30974.99414	58695.12891	5194.920898	51639.66797	4598.238281	155585.8047	213894.5781	10448	6473.598633	3091.938477	884728125	3111.758057	32597.64648	21319.37305	6542.355957	4463.999512	21408	4055.999756	11565.03516	9786.948242	2509.406494	7554.239746	74096	6396	430153	95048.5625	337865625	39297.58984	2373.051758	204269.1719	33094.87891	9320.574219	7876.181641	3043.946777	13799.93066	73871.99219	199424.3594
16-DE-BWN-SWSZ-Rfl_BD7_01_14471.d	1	10749.30762	49374.40625	32777.73438	27581.16211	11280.19043	18739.36914	2496.080322	3147.80542	2809.288818	7544.046387	0	9516.09082	14437.46387	10951.13672	24197.58984	8828.267578	2401.246338	317857.2188	13928	0	2791.50415	572951.75	3887.98291	36991.03906	24067.18164	2098.538818	2935.999268	13325.25098	4679.987793	2210.627686	7935.986816	3911.981445	16894.73242	30815.98047	2512	0	2974.246826	3888.463135	23397.24414	1983.807739	141374.1094	32862.51953	21539.03711	9084.606445	3947.999756	9970.206055	159275.9063	190489.8438
16-DE-BWN-SWSZ-Rmd_GA1_01_14627.d	1	9271.172852	39766.41016	20813.13281	1819.695801	6378.839355	57972.98438	9589.953125	16594.62891	10606.2832	182368.8896	27779.92236	60339.12036	135507.1387	5843.986816	33266.38672	4507.936523	136433.0996	191103.6406	11197.25293	6236.777832	4789.689453	1149119625	4879.685059	49557.83594	23330.47266	6231.023926	6115.63623	32833.86719	5586.345215	17843.77344	12703.31836	3210.605225	12638.97266	120774.8984	3324	326610.2813	88723.91406	0	81684.57813	3858.165283	516639875	64173.36328	13480.47852	9189.335938	4255.999512	18305.57422	124287.8984	262082.1719
16-DE-BWN-SWSZ-Rmr_GA5_01_14663.d	1	8929875	36261.61719	44379.67969	4346.273926	3969.662354	55709.12891	28116.34863	17819.36963	47131.96484	125025.7266	15850.56104	45511.14941	86925.44629	6600.136719	188599.5283	4383.049805	90142.75781	187920.8906	8724	5152.609863	4329.156738	1095416	3751.998047	41564625	20558.88477	5428	5103.999512	29984	4651.999512	16365.2627	9750.450195	2473.372803	22612	94076	4343.959961	280115.6875	68309.71094	200991.7031	58717.35156	2443.529053	363946.0625	50688.25391	28319.44141	7785.845215	4943.511719	7913.819824	252084	301910.9688
16-DE-BWN-SWSZ-Rps_BD2_01_14466.d	1	9947.71582	35890.62109	24775.00781	4766.98877	18065.45117	59112.35938	14667.36914	5835.303711	9461.376953	48302.4707	10211.53052	24417.72461	53212.58594	13375.84375	103927.9844	10288.86035	33266.15234	436844.0938	20119.86719	4172	4270.789063	1025780	5099.989746	56802.03516	25848.34961	3424.442627	4979.998535	24797.58984	8445.617188	7528	15419.55469	4760.258301	31351.19336	55955.98438	8670.589844	100645.2344	25584.19531	93919.67969	63599.75781	3620.35083	406093.1875	55020.55859	31695.00977	10999.11035	3767.996094	9153.957031	247669.5781	165553.8906
16-DE-BWN-SWSZ-Rvl_BC5_01_14602.d	1	0	13147.77832	19391.14258	2965.26416	2990.362305	20926.30273	27067.95898	12744	21806.41016	43680.76953	11695.40479	32163.58398	80670.92969	4140.652344	22885.19336	4659.32666	59024	295608.2188	15367.98633	10028.81543	3581.549561	1052720	4432	48317.69141	19015.91797	10736.05371	5733.944824	30756	5961.274902	14011.47559	7085.259277	2914.902832	10652.61035	85015.94531	7107.977539	344321.4688	70558.13281	292820.1875	63932.09375	3017.57959	353919.5	52602.67969	17563.81665	7306.081543	4511.946777	14702.09863	125878.4844	223020.6094
16-DE-BWS-Boh-Ba_BE3_01_14475.d	1	10003.34961	12488.4707	47117.20703	8589.421875	7396.30957	7893.67334	0	0	4235.408691	2953.21167	0	9459.856445	17113.4668	7612.056641	28297.9668	14409.49414	7915.787109	695752.3125	26923.26367	0	5607.216309	1022063938	4619.989746	62112.82031	28859.57813	1823.945557	2895.942871	12596	10639.99902	3304	12019.61719	6879.802734	17356.85547	20736	4735.968262	16092.6543	4742.729492	14514.14355	44949.84766	3234.442627	270206.8438	32534.52734	21276.76001	12531.67578	3787.999512	8649.615234	137747.75	160613.8594
16-DE-BWS-Boh-Cu_RA1_01_14481.d	1	8209.1875	7614.261719	21137.50195	13676.69336	0	7502.959961	6762.362793	4281.560547	7791.454102	19902.53711	0	13128.00391	22411.52344	14434.02832	41454.64453	11771.41699	2452.601074	825055625	25391.24805	2886.301514	5563.129883	1265887.5	5507.999512	50628.33203	34647.08984	2137.4104	3995.675049	16394.13086	14641.7998	9679.754395	22387.62891	7979.770508	15286.27441	30651.99609	3639.987549	18123.48633	5299.135254	13659.57031	67136.49219	4672.467285	400671.6875	30539.33594	11787.13477	13362.05859	4707.999023	12160.50879	86747.86719	238746.8125
16-DE-BWS-Lan-Ba_BA7_01_14443.d	1	9361.871094	5965.789063	44102.52344	6727.602051	0	23437.01953	17271.37061	12065.97461	12097.86816	52170.44531	4704.464844	18362.32813	37739.52344	5357.47998	5887.758301	10304.74414	31418.30957	612510125	21588	5248	6675.307129	1577496.25	6431.981445	55825.21484	52070.48828	3974.784912	4791.998535	25659.39063	10454.13379	0	12289.2627	6117.107422	21163.99609	54320	9675.942383	95355.67969	21389.91211	122717.3047	59208.28516	3695.727539	390478.8125	82599.20313	24482.14844	13999.65918	3987.999512	10767.26465	181059.8594	228004125
16-DE-BWS-Smi-Ba_RC3_01_14501.d	1	9349.517578	11003.99609	37845.82813	11264.48438	4960.935547	8765.255859	5791.437988	3412.334961	0	6477.530273	6064.686523	7782.046875	15169.00586	2488.170898	21820.21875	14258.9248	8191.693604	850122.8125	39518.53516	4763.791992	6795.616699	1581489	7011.443359	88955.86719	50606.30469	2428.154541	4295.870117	20266.60742	9499.685547	4016.940674	16406.7168	8607.882813	15442.2998	24964	6460	20496.98047	6592.216797	0	50461.03906	3203.998779	275983375	39121.40234	12994.45508	18389.15039	4211.999512	11907.0459	91447.91406	217063.9844
16-DE-RP-Chr-Ba_GC2_01_14665.d	1	7995.637695	100614.3438	40521.47266	3735.743652	4022.635254	10625.96094	9834.716797	0	20734.64063	43597.47949	8323.453125	17159.77148	26531.96289	2146.019287	67851.6543	4584.327148	64242.43066	0	8752	8864	3003.242188	626576	2543.97998	27061.44531	50341.38672	7692	2719.991455	16444	9391.668945	11212	4595.587402	0	53547.5625	31680	5951.431152	213922.3281	46223.95703	188750.1875	54013.09375	2500.012939	333204875	30790.0957	54928.01172	4596.416504	3487.007324	4951.769531	518496.75	197295.6406
16-DE-RP-Sul-mix(BaGi)_GA7_01_14634.d	1	0	8331.399414	50246.07422	10051.43652	0	6269.54834	3871.997803	4124.26123	8791.669922	14982.33984	5566.04126	11176.75879	18472.54883	0	21397.88477	7340.585449	62534.01367	526137.1875	11680	5467.692383	3679.867188	905860.5625	2127.996338	20957.50977	28238.4375	2687.626465	3452.370361	17192	7551.999512	5957.938477	6115.710938	3823.973145	13878.37598	25428	4204	195933875	46673.38281	152699.3594	40199.30078	2900.761475	226225.0938	29968.3418	13582.28711	5654.090332	2111.844971	9234.011719	114855.8438	144096.5781
16-DE-RP-Zap-Ba_RE7_01_14525.d	1	2574.29541	11005.05859	6711.020508	2952.743408	12249.75977	20113.11914	56536.63379	29935.31836	17550.20508	48226.58008	30789.4082	25510.75464	46168.27588	0	77100.94727	6128.024414	95216.91406	354881.1563	20237.83496	7416.818848	4931.177734	1099394.25	3935.863037	41110.64063	33822.64844	6524.096191	6075.833496	22107.48438	0	6183.758789	7565.924316	3565.510254	7513.465332	48819.96484	8871.952148	238458.2813	55712.03516	223752.7031	36217.07813	0	143050.5156	38178.34766	7689.963379	6971.863281	0	6094.519043	61883.05469	101128.6094
16-DE-RP-Zap-Cu_GC2_01_14546.d	1	0	9118.255859	5071.917969	7097.938965	11981.99023	27146.49414	63438.52539	20349.62109	26197.01367	69016.75	43352.40137	45919.50171	96705.62012	4778.145996	41185.84668	3633.225342	88626.33594	145520.2031	9011.925781	3939.190186	4453.256836	844860.3125	3683.876465	40942.1875	13679.51953	4726.593262	5066.210938	20300	0	8284	12290.01953	2547.796143	9493.368164	67408	7004	401379625	86863.51563	365146	25112.7793	0	94436.26563	28468.43945	12193.70508	5331.41748	3509.940918	10090.58203	90199.42969	192903625
16-DE-RP-Zap-Gi_RC4_01_14502.d	1	10307.14355	20044.5918	54075.53906	9163.702148	0	24768.07813	15094.19092	11984.14941	22881.40234	71000.92188	22809.55908	33359.18359	76372.76074	4769.358887	175688.7129	5814.446289	161255.5781	306059.4063	16524	6902.632813	5031.714355	1134045.25	5055.959473	54056.72266	31926.75391	4976.470215	6719.999512	28436	4447.337402	20239.09473	9978.443359	3955.925781	18362.57422	72968	6180	366569.5313	87521.45313	286130.4375	46887.77734	2895.914795	241543125	54406.67188	25370.37695	10741.01855	4215.719727	10671.93945	212240	194393.2969
16-DE-RP-Zap-Gr_RA7_01_14487.d	1	8657.209961	8605.510742	28895.38867	7119.439453	0	27732.26367	16569.41211	15104.9209	21938.18359	54939.82813	21054.5083	39151.03687	80836.48438	17793.41406	54362.41797	5611.834961	122661.9434	281235.7188	13104.04492	6036.692383	4427.950195	1036668313	4783.962402	48713.21094	28723.65234	6499.524414	6214.383301	26280	4751.977051	16447.91602	10235.4541	4159.855957	19496	87623.95313	5087.956055	406024.1563	92830.78906	389184.0313	48546.29297	2823.825684	255634.4531	55233.84375	31013.36816	10115.11328	5699.999512	15000.6748	213471.9219	267781.75
16-DE-BYAb-Gab-Ba_RA6_01_14486.d	1	0	7320.965332	57504.60156	3316.525146	0	5535.85498	5781.496094	3654.795654	6320.04248	17898.21826	2533.563965	9408.163086	15393.46875	0	38909.12842	15477.7998	33429.45996	1606304375	42679.28906	9572	6919.845215	1884941375	6851.443848	78226.55469	57979.94141	4629.79248	5579.999512	29252	6671.992676	10345.50928	13843.71777	12011.27441	10849.51465	30907.98438	10216	124342.7422	30734.82031	118513.1719	47715.41016	3203.624023	253894.7656	40397.91406	12675.83057	20179.58789	3379.999512	8752.796875	73227.64844	167391.1563
16-DE-BYAb-Gab-Gi_RD3_01_14511.d	1	5953.759277	16759.36133	61857.15234	13245.99609	5530.963867	13862.72949	26163.66064	8909.001953	8294.405273	21396.61133	13104.09131	11125.11816	26352.56104	10376.91602	29209.98438	15901.28809	21865.34082	1339506875	40570.61328	4211.998047	6411.454102	1315375625	6027.999512	62175.6875	55771.80469	0	5618.650879	26417.49609	9715.995117	4654.043945	12663.19336	9347.688477	14775.01758	30271.96875	8615.94043	43717.96094	13672.49707	39578.77734	54564.70703	3161.314453	304407.4375	40424.02344	17354.33594	15663.96777	3923.869629	9495.576172	120931875	143241.6563
16-DE-BYAb-Kug-Gr_BD8_01_14472.d	1	9975.685547	16511.41016	82025.80469	29971.33008	6909.528809	15241.97168	7095.115967	3146.301758	12863.08936	14934.49512	0	12835.95605	25705.48828	12540.65527	39494.46094	23520.82031	8507.991699	1700936.25	55752	5052	9218.109375	2544733	7546.599121	119033.7266	96102.60156	0	7074.151855	33292	19519.99805	5720	30906.0332	16423.99805	23062.4082	50227.98438	7179.957031	14883.40234	5077.592285	0	96631.8125	4844.944336	613354.9375	100983.2422	18197.14258	36419.36719	7823.999512	14266.5	142283.2188	362232375
16-DE-BYAb-Sla-Av_BC5_01_14459.d	1	6893.958984	7645.669922	76493.3125	8904	3020.711182	22625.83398	5858.06543	2722.889648	4634.40625	17907.60254	0	8847.624023	23132.67188	6486.460449	37020.80322	16843.77539	29770.71777	1384563125	41660	3473.61792	7775.800293	1869650375	7251.951172	78989.51563	63790.10938	2128.153809	4871.939941	24300	7471.283203	4155.027832	19015.83984	11675.83301	18795.60938	30395.97656	6747.982422	67735.25	20497.27734	66712.14063	52114.19141	3555.366455	295926.3125	63954.38281	25316.30469	23312.63086	3119.983887	8833.914063	193442.9844	145492.6094
16-DE-BYAb-Sla-Gi_BD3_01_14467.d	1	10257.71094	8003.994141	92277.55469	9586.651367	6082.432129	16368.49744	3513.254639	7095.350098	12639.29785	47472.12891	17019.7959	24339.60205	57688.20508	5891.11377	81702.36426	17636.1582	61404.45605	1263466375	49108.71094	3376	8611.880859	2126096	6600.658691	101766375	75663.89844	2319.999756	5999.95752	25704	5711.999512	3772.215332	21187.75195	9679.897461	18979.13086	40963.96094	12879.33105	71203.11719	26986.06836	21712.02734	36340.53516	2723.992432	223170375	95225.38281	25558.9668	24827.58398	3159.999756	8367.950195	198459.8906	137460.8438
16-DE-DE-BYAb-Kug-BA_BB2_01_14446.d	1	0	8545.9375	9419.152344	13310.97656	3560.259033	44322.85938	5339.99707	7275.344727	3780.544678	33460.83594	12274.66797	38828.32813	61648.77734	25146.0625	104676.4453	9356.755859	2462.781738	319415.8125	19152	3167.746338	4363.999023	913969875	6967.999512	58995.80078	20451.05273	3587.351318	3369.722656	18324	7281.260742	9736.616699	16963.98047	6707.845703	14791.99902	46151.99609	3596	8746.393555	2840.215088	0	43428.62109	3811.415283	305136.0313	45132.56641	14495.6084	16310.20801	4632	11955.16602	99448.29688	236699.8438
16-DE-BYFr-ErzV-Ba_BE1_01_14473.d	1	11057.10059	11622.08301	6298.59668	10632.08496	6496.654785	5975.049316	0	4479.724121	15061.89941	0	6855.965332	29473.75781	54133.81543	19286.6875	89255.50781	14636.64453	5420.287598	601928.1875	30884	6287.728027	5619.995605	1411372375	6387.973633	93045.16406	25761.44531	5394.604004	4595.999512	18669.4707	22823.32227	17994.21045	21271.69141	10191.70117	35315.99219	52056	4859.964355	26371.16406	7866.433594	0	111223.4219	5639.999512	689890	45684.44531	24368.08984	18012.9668	9551.995117	14811.84766	188582.7344	514903.7813
16-DE-BYFr-ErzV-Gi_RA2_01_14482.d	1	9602.885742	11885.94629	66751.20313	31931.44727	4942.537109	15621.32715	3066.583008	3742.720459	3237.078613	10396.3291	0	11658.08496	19301.39258	6493.242188	32027.96875	18385.26172	4102.789063	691765875	30660	0	5386.881836	1124362.5	5776.655273	66579.55469	40407.03516	1532.23291	3668.593506	16596	5639.461426	2716.572998	13359.99023	8971.998047	9557.167969	23415.98047	4304	14036.74023	0	0	35414.23828	2735.307617	176757.6563	55371.98438	13829.94958	18977.74414	4595.998535	11272.65137	83361.53125	210548.1719
16-DE-BYFr-Wol-Ba_BB4_01_14448.d	1	11923.66992	18496.63867	17157.87109	11171.99512	4001.915771	18359.81641	0	4069.363525	0	14468.67285	0	18809.19531	25842.29199	9003.240234	56186.69922	11606.5625	5932.888428	508399.9688	22276	0	4724.69043	955806.3125	5455.998047	53860.94531	36094.69922	0	3683.999268	17593.64844	6655.988281	0	20738.11133	6791.999512	15555.99902	37420	0	0	0	8173.485352	38398.76172	3202.482178	244668.5156	61380.22266	16875.97656	17477.75	4791.999512	11622.12012	115375.7656	220571
16-DE-BYFr-Wol-Cu_BA6_01_14442.d	1	10196.12012	19865.0957	80374.10938	26044.37695	4518.937012	36406.51172	0	8928.726563	6030.522949	26131.55664	6143.16333	19443.19141	23103.70703	5925.033203	51919.34766	10428.0625	5048.665527	494238.1875	20233.76172	3355.998291	0	1010500.5	6308.103027	52419.25781	31176.03711	2690.998047	3184	15093.28711	6751.998535	5424	11510.04785	6719.791016	19071.89453	25939.95508	4488	11165.24023	4219.640625	11707.00684	31559.60547	2751.994873	218423.6563	52276.17969	17767.35547	15661.20313	2843.999756	9235.65918	129689.8359	188774.4844
16-DE-BYFr-Wol-Gi_BB1_01_14445.d	1	9888.759766	43901.71875	126676.0313	9575.849609	6414.271484	5371.601563	0	5170.531738	10218.16406	33744.50952	4229.158691	8327.491455	2528.001221	3347.641357	26226.17432	12330.08398	31009.79199	913489.0625	28288	2227.999512	5718.685547	1122217375	5211.403809	43315625	60335.5	0	1879.991821	10088	4138.266602	0	12495.88965	8443.949219	20647.99805	13772	0	14154.7832	3157.767822	10765.51245	19985.94141	2143.999512	131639.3281	66707.77344	20551.67773	15966.57715	0	1747.98999	162299.8125	33548.90234
16-DE-BYFr-Wol-Gr_BD3_01_14609.d	1	4141.032227	20839.74023	26771.85547	14515.52539	0	10267.05859	18697.07617	0	0	0	6409.175781	4575.897949	0	6943.963867	9594.927734	12399.35938	4504	674596.0625	20715.98828	0	4026.629883	951144875	4131.97998	41328.41016	35110.03906	0	0	12836	6915.999512	0	15067.99902	5971.959961	8095.999512	20624	0	14324.97266	4275.273438	0	30747.8457	0	163628	40707.97656	7259.212891	13845.28418	3571.381348	10948.95605	53075.99609	180659.7344
16-DE-BYFr-Zen-Ba_GA1_01_14527.d	1	7334.123047	4928.208008	2871.906494	0	0	17292.74023	7306.4021	8757.913086	9985.010742	20090.65234	0	20983.43164	40856.82227	8852.764648	54733.16406	10312.90918	0	446510.4063	12044	2718.640381	4500.304199	877641875	0	23490.74609	40633.58594	0	5614.359375	28264	12815.78516	3682.530762	8595.958008	5319.949707	9152.646484	46443.97656	3872	0	0	0	80005.35938	4608.602539	421439.4688	37410.07031	9017.37207	11764.59375	4479.962402	14533.69336	56403.98047	234320.3438
16-DE-BYSr-Gam-Ba_BC2_01_14456.d	1	11712.44629	14715.65332	14856.65527	8846.021484	0	15765.20508	3499.008057	5650.287598	0	19201.25244	7369.176514	12814.56152	17869.88281	4091.43335	32047.18555	16289.83887	24231.06445	879611.3125	29921.15039	1836.232056	6592.206543	1492834	5030.462402	54859.99609	76853.54688	1234.590088	3947.920654	19086.58398	8181.928223	0	16507.98633	10367.90625	22646.55664	24279.98438	4448	40932.69141	13952.70215	26634.53516	37098.91797	2767.68457	235997.0938	60830.79297	21097.9375	17631.45703	3087.999512	8487.991211	154763.8906	144034.9844
16-DE-BYSr-Gam-Cu_GA4_01_14530.d	1	6259.014648	10768.66797	4952.915527	8074.938965	0	37071.73438	5857.220703	5758.563477	5034.372559	14626.27832	3238.599854	30285.77148	42196.19141	3493.05249	71653.09375	6741.307617	4567.494629	161738.0781	7284	1749.787231	2203.994385	355672.0313	2783.884277	24863.59375	14123.8584	2212.135742	2620.253906	10936	0	0	9851.53125	2216.073242	8439.303711	30735.98828	3764	11562.00977	4409.492188	0	16525.05664	2068.293945	80611.78125	36811.94141	10435.85742	6414.316406	3635.999756	11087.69043	74464.92969	181056.8281
16-DE-BYSr-Tyr-Ba_GB8_01_14646.d	1	7975.999512	85824.15625	65571.0625	5979.938477	5716.236816	19059.87305	23764	8075.981934	30088	48032	5095.626953	16405.85547	32355.50977	5228	77028	9915.979492	30263.99951	813504.4375	24160	5111.242188	5050.193359	1364329.5	3743.851074	52455.99609	34675.80078	0	4047.967773	22384	9812	6292	9815.828125	6095.550293	24326.32227	34916	13980	82464	18262.43945	80212	62823.85938	3647.998779	390472	45540.81641	29784	12761.68164	4415.030273	6138.722656	253059.4219	254991.4219
16-DE-BYSr-Tyr-Gi_RA3_01_14483.d	1	10032.4668	8591.84668	74156.22656	5568.612793	3004.552734	18816.28516	7461.356689	4594.171875	11796.33496	31326.30176	7849.334717	17265.54688	36226.39063	4195.449707	77190.47021	10155.9248	42087.63281	817234.75	37060	17435.34961	6531.026367	1531594875	6023.515625	85185.61719	40443.05859	10634.1377	9124.400391	46947.84766	10569.61035	10819.13281	13768.27832	8123.784668	17863.67383	62928	11230.03516	138359.3906	36713.31641	122112.2891	108232.3047	4999.418945	620176	57853.34375	24450.01953	19317875	5559.999023	12791.99219	213856.8281	245207.1094
16-DE-BYSr-Tyr-Gr_BD6_01_14470.d	1	10238.67383	10103.63672	79207.89063	7939.428223	5020.224121	5247.591309	0	4045.870605	10932.09863	20213.80859	8967.175537	15721.00488	26620.67578	5720.040039	62093.10742	14833.86133	86750.08594	1222479.75	50908.76172	11613.78809	7576.067871	1819331.25	7067.551758	110943.5938	60207.3125	6352.938965	6295.943848	30484	7157.285156	7092	17149.32031	11014.43359	18947.95898	39567.98438	8271.953125	144190.4219	44416.74609	86910.07813	51944.14453	3375.999756	277824375	57102.55859	25889.81592	23591.99414	4007.999756	8159.651855	179469.5781	175382.2656
16-DE-BYSr-Wes-Ba_RC8_01_14508.d	1	4207.415527	10986.52734	30396.14258	3859.730957	5738.521973	21497.7793	29708.72754	0	8119.696777	18696.13574	6443.35083	9629.001953	24665.29102	1839.495239	34753.33594	15901.9707	17003.75928	1264129.75	40492.54688	11223.95996	0	1628624875	6215.991699	78766.61719	48559.51953	0	7082.511719	33392	11019.38477	13385.7915	12671.9541	8648.797852	8813.12207	35615.97266	10779.95996	47898.35938	14760.56543	41786.89844	71131.00781	4305.836914	404703.5313	60202.12891	8224.947266	16363.7793	4211.730957	11244.61133	64379.80078	171775.7656
16-DE-BYSr-Wes-Cu_GB6_01_14644.d	1	0	13900.09961	0	3612.683594	22673.04297	0	58352	24192	7729.305176	27190.86914	18756.9624	10441.4165	18864	2103.97876	24360.33789	10369.81152	18680	1334162656	37263.80957	4248	4249.344238	1209979875	3187.968262	38191.59766	22932.13281	2492	3823.906738	16652	0	0	11851.67969	5088.975586	7162.138184	20492	5379.999512	35245.59766	10570.53223	27948	25127.24609	0	127376	17525.13281	7955.975098	6662.600098	0	3144.28833	61053.53516	96101.99219
16-DE-BYSr-Wes-Gi_BB5_01_14451.d	1	11308.21094	26777.61133	115290.4531	2585.567139	4851.37793	25151.86719	10749.87012	6397.15332	12144.43457	43412.49121	3756.259521	16297.8418	39050.21387	0	70204.74805	14503.97754	58470.44922	1057848.5	39951.85938	12357.4834	6922.863281	1747911.5	7219.94873	72890.63281	41080.79688	7520.538086	6591.999512	36280	6339.709961	11437.62451	12719.99316	10855.93945	14378.51563	49863.98828	11783.94629	164959.2344	43116.26563	160089.3438	50532.88672	3139.023682	338786.4688	61597.54297	25908.65698	19784.49219	3379.813965	9830.4375	141716	170352.25
16-DE-BYSr-Gam-Gi_BE3_01_14617.d	1	5702.043457	18992.13867	36954.91406	20859.88086	0	32091.29883	11862.51074	14076	4971.07959	38052	10840.13086	24261.97852	0	2806.257324	0	6615.362305	9782.188477	230480.4375	11060	2127.992432	4023.654297	984706.9375	0	35899.25781	28430.50391	0	2907.994385	12056	2527.999756	0	9661.598633	4083.99585	10039.99316	21555.93945	7192	0	6666.793457	10196	0	2115.959717	105536.2109	63493.86328	10599.99976	9953.203125	0	0	72863.79688	103257375
16-DE-BB-Els-GiAv-neu_RA6_01_14552.d	1	8030.032715	10145.9082	19922.78711	0	8809.463867	29924.26563	5774.772949	7947.998535	4311.205078	15550.33398	7620.966309	25949.81055	39448.29688	14126.50586	58250.7561	11523.62988	19144	936938.4063	48413.7666	4836	7355.96582	2392500	7711.999512	104117.6406	63899.50195	0	3781.108643	20104	6235.344238	6979.347168	14723.90723	9471.999023	10759.96484	40812	5048	42038.18359	13368.60742	28674.64453	0	0	344377.75	49350.65625	10673.97266	21553.95508	4923.999512	14235.98047	86715625	331405.0938
16-DE-BB-Els-Gr_BE6_01_14480.d	1	5797.01123	8761.787109	66554.00781	21826.18359	2735.466553	5421.29248	2968.98584	0	6794.730469	12391.33398	0	9908.677734	15726.91406	26513.64258	34592.70923	12627.77148	18413.50879	648071.6875	22320.91016	3611.399902	5639.894043	1071765.25	4591.995605	47102.89063	34243.6875	2286.917725	3123.993896	13532	8615.283203	4894.196777	13367.38281	7539.977051	16615.99805	23996	9918.578125	47639.35156	12225.22656	36433.32031	40059.43359	3023.999512	209380.1875	35727.67578	18900.58398	13551.92383	3799.999512	8126.066406	131775.25	132305.8125
16-DE-BB-Els-_RB4_01_14494.d	1	0	14328.71094	76039.05469	13935.51172	7807.598145	6701.43457	4322.889893	0	3832.118408	1947.305298	0	6074.699707	12158.4502	5339.855469	23369.75732	9748.27832	6818.271484	424610.9375	26020	3427.999756	5063.038574	954320.5625	0	57555.33594	49046.71094	2137.526367	2915.835693	12192	6140.907227	11449.75049	9783.896484	5193.985352	17848	16992	6643.977051	53083.01172	14616.32715	37987.57422	35311.91016	2727.873291	205651.6094	37389.34766	30882.27148	13987.75195	3915.999023	7986.058105	209179875	133782.5156
16-DE-BB-Jak-1_BD4_01_14610.d	1	6277.639648	44752.21875	11267.3457	8763.738281	1941.261597	4041.881592	9892.084961	4716	0	4951.412598	0	4866.445801	0	25421.27734	0	6364.182617	0	261177.0156	10592.2002	2221.82959	2087.949219	441972	3087.999268	27689.01367	12029.63354	1983.999878	2007.539429	10368	15248	5950.111328	7059.114258	2884.502686	12223.68359	18240	0	0	0	0	63767.88672	3403.043701	374443.9375	14235.92773	9814.900391	4387.751953	3875.35376	11303.31348	73623.92969	168138.5625
16-DE-BB-Jak-2_BD2_01_14608.d	1	0	8875.583008	8011.995605	8333.923828	3876.598633	8767.999023	18889.28906	9060	8946.348633	9768	4769.073242	8340.361328	16616.2168	8380	23723.16211	12625.52832	7452	406890.4375	14539.86426	0	3295.704102	837176	3399.998291	37253.67969	13010.74902	4362.32666	2783.999023	14024	8175.777344	12568.31836	12543.92676	4415.430664	12218.1582	27244	3248	13438.36133	3474.724609	0	40212625	2767.995605	234955.8906	25694.58203	6858.660156	7343.779297	4151.669434	16624.15039	55298.23047	218566.9375
16-DE-BB-Jak-3_BC4_01_14458.d	1	7043.932129	6663.040039	1684.053955	2887.544189	0	6518.717773	2503.803467	0	4410.237793	10206.02246	0	15508.91504	16784.39648	24260	38531.64136	7258.799316	8374.493164	289677.9063	12076	2872	2435.997559	537400.4375	3990.128906	33385.5	13050.04785	3513.383301	2385.305908	12356	8187.997559	2413.468506	10803.84961	4479.999023	22692	31719.96484	0	16632.43555	5095.002441	0	39253.83594	2779.924072	225109625	20986.85352	14388.78809	8591.665039	4791.993164	13591375	98779.91406	268948.6563
16-DE-BB-Jak-4_GB4_01_14540.d	1	5874.300293	23596.91992	25561.48828	7283.047852	2623.384521	4145.495605	9046.9375	4381.852051	8602.980469	5559.59668	5309.959229	6851.642578	10054.82422	7518.797363	20382.12598	13297.29395	16438.64453	1359751.75	37489.67188	4522.869141	5314.713867	1394813.75	4683.998535	58592875	30255.16016	2390.924561	3035.994629	13675.37598	10036.6582	9651.947266	16859.97656	8083.774414	20043.88672	16620	4028	28978.36719	8693.035156	16804.96484	45312.26563	2124.377197	248218.0469	23559.63086	10558.1543	11209.45801	0	7742.44043	80051.95313	135100.2031
16-DE-BB-Syr-Gr_RA4_01_14484.d	1	9080.455078	14287.04492	55607.75781	20203.69531	4262.72998	7164.627441	0	2924	6710.853027	13112.08521	0	10322.56641	18731.00781	23497.04492	30642.78516	9582.289063	0	539393.5	21894.57422	4799.475586	5127.956543	946806.75	4971.990234	56571.97656	22883.07617	0	4727.980469	22326.19531	12279.97266	0	10579.34277	7241.512695	11255.99414	39216	2820	10446.68945	2811.586182	0	74724.88281	4695.73291	443700.5313	33155.96875	14383.44238	11875.62109	4719.993164	11751.96484	66707.91406	229733.1563
16-DE-BB-Els-Cu_RD4_01_14512.d	1	0	15452.72852	0	5434.121094	41977.81592	6415.79541	93327.08594	48997.58887	11780.53125	45910.05469	55750.29492	18260.81787	13825.58789	11064.26172	19802.82031	11091.5293	7096.008789	818284.1875	27659.91797	2747.847412	4741.564453	990676625	3467.884521	42361.44922	24007.21094	1935.544067	0	9168	0	3607.979248	8733.130859	5653.89209	15845.4668	11280	9034.097656	30006.57813	9728.599609	21720.10352	34023.32422	0	119719.5234	19304.53516	10100.07422	6276.32959	0	4508.218262	71499.89844	45083.51172
16-PL-GR_GC7_01_14555.d	2	0	5747.279785	0	2971.946777	12311.94629	19130.26563	54789.12012	0	16178.5	20697.7832	30907.96655	10678.50903	13940.20215	3749.904053	16073.49512	2034.399902	2925.424561	108618.7773	0	2580.631836	0	208469.8438	0	11869.02246	4001.77124	2531.425293	0	3490.658691	0	0	0	0	8903.75	8536	0	11511.37305	3163.539063	6726.281738	9553.399414	0	44692.49609	15060.54199	10691.85938	0	2615.422852	5512.89502	62468	76788.08594
16-PL-NowylronylStr.-grün_RA5_01_14626.d	2	0	17167.33203	9760.519531	1987.998291	4756	19509.28516	17974.63086	10313.87109	15217.36523	23515.80664	18266.25879	19662.0625	4237.979492	6421.362305	0	4360.258301	14018.20557	337982.5	15039.91895	38600.29297	3554.968018	903050.5	4158.229492	39029.65234	12779.57031	28192	7017.632813	36999.58594	24506.26953	32944.29492	8722.661133	2807.188232	17997125	70550.69531	0	54384.4375	16455.46289	22699.41211	160720.8438	4746.627441	830844.25	35750.80859	24060.58264	4258.504883	3947.999756	15431.08301	129747.8594	244794.1563
16-PL-Pos-Lidl_GD5_01_14561.d	2	0	15444.43848	8981.40625	14371.08398	0	9519.597656	16017.45313	6472.612793	7392.300293	7570.722168	8073.144531	5566.121582	10138.35449	0	16249.90991	5357.225586	9794.303711	277626.4688	10491.20215	3756.790527	2698.788574	553221.4375	2819.838867	29302.46289	12723.98535	0	0	6936	8725.197266	2583.265625	7206.284668	4419.766602	15656.7168	8856	0	18313.79688	5356.196777	0	38224.98828	2736.629883	231668.3125	21277.94531	12805.47253	6405.005859	2987.982666	7459.547363	81067.9375	135847.2344
16-PL-Pos-Mar-3_GE2_01_14569.d	2	0	9939.042969	0	2579.290283	2592.646729	13451.55469	10918.77441	9893.017578	6223.249512	10036.09863	13914.19873	12845.1582	16154.0127	9057.961914	29351.29688	0	0	21042.57031	0	0	0	64699.98047	0	4301.084961	2551.041504	0	1323.65918	5168.144531	4308.377441	9372.915039	0	0	17990.53516	15492	0	0	0	935.9998779	42424.67188	0	248040875	5288.085938	12629.76013	1999.001221	2031.96936	5675.269043	93747.83594	88117.33594
16-PL-Pos-Mar1_BC4_01_14601.d	2	0	30075.98047	0	12983.59766	18159.49683	0	57548.93604	29555.03174	0	39473.18066	25876.41797	9429.459229	21704.8833	1648.764038	18421.0957	3428.293945	13640.58594	104209.3906	0	4586.65332	0	429910.29	2023.97998	19879.76953	10092.11523	3527.749268	0	8170.527832	0	0	0	0	23956.94531	13976	4108	40377.04297	9538.798828	31783.7168	28337.73242	0	116567.2266	21159.9043	41286.00977	4399.789551	2763.411133	6051.895508	319500.25	76577.10938
16-PL-Pos-Mar2_BC2_01_14599.d	2	0	9837.582031	7493.388184	7160.818359	0	19701.27539	33101.98047	10467.19043	10688.14941	14167.70996	20362.46851	10315.84961	20352.97266	5444.877441	31327.36328	10733.45215	11533.6084	719671625	21498.74609	4017.551758	4639.683105	1268879875	4559.89209	48446.42578	27416.70313	2619.649414	3383.276367	14702.80566	0	3023.435059	9205.836914	5775.787109	19997.66797	25056	8603.979492	0	5635.150879	1852.075195	35736.42969	2851.587646	202120.6563	49426.19141	12292.42578	13228.56055	3515.407227	10120.18457	99922.65625	164045.5
16-PL-Pos-Mar4_BB7_01_14595.d	2	4341.224121	21152.85938	13463.44629	13392.55176	0	16274.57813	17643.50146	9416	8587.010742	16921.99805	6699.179932	10267.38965	24247.14746	0	32780.80811	2845.038086	28434.90918	66238.01563	4131.970703	5139.986328	1881.529785	380392	1791.999878	14154.05273	6519.087891	3140	1975.999878	9544	4906.065918	4982.780273	3247.974121	1511.731567	44795.96484	12291.99902	9071.945313	90538.83594	21404.75	87972.96875	46627.48438	2689.980225	232624.0469	31157.1543	48076.87891	2873.829834	2323.9729	6706.51123	405553.3125	91921.0625
16-PL-PosMar4-grün_RA4_01_14625.d	2	0	19075.5293	15134.42871	2495.773438	0	22435.27539	8545.734375	11699.10352	15156.13184	30220.76758	7187.966309	24625.43164	60645896	9958.446289	0	6384.429688	7719.993164	629075625	17869.47656	32364.69922	4562.645996	1087759.75	4174.743652	39010.42578	21355.66992	20194.52344	5663.987305	36574.21875	17359.9082	36937.17578	10747.94727	3868.252686	29308.10547	67008	2680	65592.73438	15631.18457	40316	166286875	5259.035645	1016632688	51107.24219	21725.74854	6321.277344	3699.999512	17032.92969	130724	230161.4375
16-PL-PosMar5.2-grün_RA1_01_14622.d	2	6606.633789	68651.89844	12137.66992	0	4895.257813	14645.34277	7863.321289	6569.779785	7331.581055	9538.439453	0	6684.863281	0	2094.427002	17944.5918	0	10244.30273	37615.80859	0	49304	1447.210815	303175.75	2467.945801	16525.71875	4327.970703	51566.13232	2775.978027	16804	17856.7207	82359.11328	5127.82373	0	51953.64844	25931.98242	0	78520.98438	21499.48633	26417.12695	97102.17969	4704.661133	572954.3125	27576.13672	72973.07959	1531.71521	3835.999268	15619.54395	529197.3125	235708.8438
16-PL-PosMar6-grün_RA2_01_14623.d	2	2765.309326	27770.9707	7558.771484	2055.778809	0	11712.12109	10376.64941	8558.905273	10037.75586	14813.36621	7762.780273	11694.55859	0	9246.228516	2542.184814	0	17066.2627	87270.21094	6460	46156.96875	2307.999023	459671875	2207.976563	18707.18555	7331.952148	41553.23804	3975.999268	22880	14386.64355	39571.47266	5267.876465	1534.068726	35538.58594	40979.97266	0	89918.96875	23237.87695	51105.46875	104546.6641	4741.354492	555767.5625	34515.96484	47936.68677	2286.373779	4147.999512	15203.2627	348663.3438	279185.5625
16-PL-PosZil_GD4_01_14560.d	2	3506.244141	21951.57227	28253.44727	4575.865234	2318.586914	17284.85156	10508.99219	4157.448242	10462.1543	7897.686035	0	7037.76709	14711.76953	0	19422.27148	7570.17334	9964.75293	542611.8125	16096.91504	4594.014648	4050.668701	914217.6875	3455.993164	32861.40625	24456.76953	0	0	8234.518555	8953.885742	0	9547.96875	3893.619873	18411.6543	11443.99902	7371.960938	18570.78906	6289.513672	9424.47168	45387.71875	2653.501953	256286.0938	39993.51563	15244.27734	7464.831055	2251.999756	7227.922852	119271.8672	108012.7734
16-PL-Tom-nad-Net_GE1_01_14568.d	2	0	10397.79785	7063.38623	7453.200195	3003.806885	11468.15039	13439.85059	8335.505859	8931.991211	10256.13867	0	6734.419922	15882.44238	2487.054199	16843.86328	4877.418945	0	354709.8438	11643.12793	3339.990967	2259.142578	506641625	2419.748291	20848.64844	10583.15039	0	0	7352	6509.553711	4282.986328	7243.899902	2998.669922	9778.367188	8767.99707	3620	0	0	0	41151.88672	2214.035156	241334.8281	19098.08008	9175.510376	4368.182129	1955.835571	5191.986328	49915.99219	79977.17188
16-PL-Tom-Sta_GC4_01_14651.d	2	4819.97998	60180.54297	49474.68359	11523.46094	3500.830322	21638.33203	21425.90527	9256	6143.477539	21945.73828	0	10107.83398	21151.08789	3684.174805	26635.45898	6617.376465	6367.99707	359760.7813	14991.97168	6203.901855	3803.792725	984800	3947.996094	52936.21484	13152.12598	4920	2315.997314	12440	7354.325195	9444	10338.34473	4721.219238	34047.96875	23620	3364	8260.564453	0	0	49550.46484	2827.866699	284908	43514.07031	30876	10158.89355	4989.65625	6757.408691	214955.8438	271549.7813
16-PL-Zil-Ald_BD1_01_14607.d	2	1411.72876	14621.50098	1515.967896	3330.679199	3144.378906	29051.91016	24781.5752	10084	9703.451172	18812	0	11275.24707	0	6200.490234	31710.4375	4756.888184	3807.954346	219028.2344	7018.25293	5524	2596.665283	584500	0	16895.69922	13815.11426	3456	0	9260	14692	11987.64355	10431.99023	2333.330078	25096	16452	0	0	4379.3125	9865.769531	89722.30469	4343.561523	505064.8125	31272.27148	15368.40234	3675.880859	3139.886719	11440.06836	126979.9297	172117.6875
16-PL-ZilNet_GC5_01_14553.d	2	4315.225098	26210.03516	11663.4502	15031.62891	5236	26342.82617	15432.83496	9954.688477	4801.39209	12680.23047	0	16046.75391	0	0	43899.63672	8300.884766	0	393475.6875	15729.08105	4015.987793	3706.420898	823663.3125	3499.999756	40783.49609	14409.35449	3084.384277	0	9916	5615.18457	8610.112305	11903.94922	4751.87207	18104.25977	19747.99805	3915.96875	17037.98047	5170.333984	0	33891.3125	0	191298.6094	24873.66602	10470.69531	7921.152832	3199.70874	9351.891602	82827.88281	176414125
16-PLPosMar5-grün_RA3_01_14660.d	2	3975.991699	32890.23828	6727.244141	2935.993896	0	66522.66406	27055.92969	15224	25990.6875	61188	5634.621094	33552.80078	73031.9375	14343.78613	113796.7109	5490.842285	10043.99927	398333625	16328	16228	3791.105713	913712	3487.999023	41875.75	9964.303711	12492	4776	25324	15367.99414	56628	10197.14551	3809.504883	55771.92578	50147.98828	1671.998047	45640.1875	13195.50195	23280	179521.4375	4591.020508	1059180	32702.62305	45462.55762	4171.817871	6243.999023	10851.83203	369973.7188	419553.0313
16-NL-Ast-_GE4_01_14571.d	3	0	8918.248047	0	17402.62305	0	38448.55078	53252	19485.31641	20045.91602	33731.07422	5186.53418	41720.47754	79057.05566	6875.52832	101749.9766	4165.775391	16862.81006	139792125	7855.968262	4211.958496	0	562288.4375	3935.998535	38202.95703	9981.388672	4763.039063	2563.952637	11680	5804.90918	12227.04004	11771.79785	3236.599365	16576.9082	38788	2824	50048.91016	15510.77051	23030.29688	41014.58594	0	204626.7969	13767.96191	16783.05078	6755.156738	5197.076172	14092.70898	120981.2344	361926.75
16-NL-Ber-Mix_GC6_01_14554.d	3	3723.997803	30332	29336.53711	17527.92188	6232.687012	19454.17188	13384.83887	0	9847.998047	9641.78418	2592.124756	12318.62891	20416.40234	15082.18555	34607.33984	6779.996094	11678.31396	381160.5313	17129.92578	2830.435547	3966.729736	828471.1875	4083.792969	37794.37109	13798.58496	2269.659424	0	10184	8179.945313	9109.085693	7655.919434	4471.271484	20444.94922	17676	3432	42236875	11202.87793	30010.25391	49481.91797	2895.932129	280231.2813	14171.07227	15768.84668	5321.59668	3419.998291	10663.99121	122831.8359	172611.0469
16-NL-Bud-Gi_BA8_01_14586.d	3	3696.846436	25851.0293	13697.58301	7506.735352	4237.289063	11092.06543	18129.14844	7212.924805	6351.01123	8185.063477	5217.281738	5575.773438	10617.67676	2338.526367	13966.88574	6693.509766	16855.59375	387273.9063	21029.11328	4962.815918	0	1037351375	5614.831055	60942.30859	18326.93555	2980.652832	0	5681.811523	5012.275879	3183.037109	12467.99121	6486.19873	19855.22852	9292	0	30885.02344	9207.119141	14975.93848	27192.42773	0	145385.9844	28935.57617	14697.03906	12099.95313	0	10985.15137	136281.3125	158513625
16-NL-Oss-Hrk_BB4_01_14592.d	3	6761.567871	121981.9297	24677.22656	15656.34766	3927.572266	16986.92383	16159.98047	7648	10549.42676	28207.09766	3925.157471	20048.97266	30934.40234	3939.997803	53905.88672	4768.242676	37061.25098	171608.5156	8461.4375	2853.433105	3098.411377	680748	0	34315.83203	20055.35352	3447.280518	2079.993164	9644	6895.999512	7487.160645	6702.623047	2651.674561	10924	27664	3768	120143.25	26557.27344	109695.1875	32812.23438	2331.963379	193754.6875	23091.19141	14586.47424	6055.662598	3987.999268	12823.48242	105902.6328	235419.4219
16-NL-Pri-Sal-Cu_BA7_01_14585.d	3	2481.188965	11971.81348	23129.21289	35421.45313	0	14225.87598	23929.32422	0	7791.053223	10494.3623	12850.2439	7254.250488	17927.87695	1728.029297	26288.25586	8281.910156	14107.81348	763773.75	22274.03125	3839.807373	4198.579102	1007546	3851.986328	39242.51953	34726.83594	2683.874756	2899.955078	13964	5793.230957	2026.803467	14778.88672	6435.608887	12907.74414	20568	7132	38304.37109	9597.418945	27937.68359	34830.97656	2469.451416	198762.0625	11687.54395	11987.1582	9715.993164	3539.630127	11401.6582	100627.8594	169253.3281
16-NL-Sev-_GE6_01_14573.d	3	2515.672363	14778.75	17276.79492	5199.565918	7006.347168	15018.73047	24121.62109	0	6918.385254	12278.27637	11822.97607	9990.253906	0	3364.850586	28190.95215	12334.78809	11318.9082	1024364438	24282.44336	6347.106445	5741.189453	1387919.25	3723.565186	44439.39844	66133.52344	2709.529785	5440.655762	22322.50391	10275.84668	7262.889404	9967.746094	5251.754395	10404.04883	26536	5472	28518.03516	8335.542969	0	59379.61328	2826.101807	340338.4063	23572.06055	8700.844727	9523.544922	0	8335.244141	63307.85938	138322.0469
16-NL-StM-Mix_BB1_01_14587.d	3	0	16449.20703	4015.375244	6883.331055	8848.40332	16275.6709	36107.35449	14241.67773	11495.26172	16378.16211	14989.92334	16365.46387	31470.84912	1999.919067	45768.78906	7178.197754	14918.42334	607092.4375	18789.64453	6903.719238	4039.925781	1090559.25	3703.939697	32415.58789	44506.45703	4415.183594	4639.934082	20651.45508	17947.88281	6852.994629	9399.900391	4565.872559	19904.47461	31828	3732	38834.53906	11744.32617	0	88456.89063	0	433739.5	18343.00977	15097.81909	7743.827637	3756.87085	11776.83496	109068.8672	182302.1719
16-NL-Ter-Ba_GD3_01_14559.d	3	4329.429688	10708.21191	32403.36133	12568.99023	0	8189.956055	0	5536	6458.5	9801.863281	0	8733.150391	18689.50781	0	28056.16748	10548.37109	22648.38281	1043181188	26362.44922	4625.600586	4444.829102	1281756	3767.996094	43762.93359	31729.26367	0	2888	13520	7814.690918	6140.800537	14647.31055	7295.364746	9939.977539	17620	5159.979004	59381.32422	18733.44141	40129.87109	35997.37109	2891.180176	212934.8438	19518.34961	6254.563965	12409.36133	2443.966797	7761.076172	45870.89063	146607.8438
16-NL-Ude-Ba_BA3_01_14581.d	3	5179.132324	19020.87305	77144.20313	13919.75977	2796	6358.92334	5937.788086	4988.344238	5073.199707	15090.99805	8019.804688	11241.4248	0	2994.21875	26673.51953	15280.66699	35203.50684	1408058625	32320.38281	1768.479126	4834.916992	1305679.5	4633.589844	50839.87891	57929.48047	0	0	14277.73828	5335.268555	2945.435059	11467.63867	7278.509766	10227.04785	16007.99414	5756	59818.08984	19497.96289	24763.21289	28535.3457	2652.112061	164146.1719	22369.57422	13697.55176	15836.4248	1839.994385	5667.601074	94439.92188	92571.34924
16-NL-Veg-Cu_BA6_01_14584.d	3	2661.27124	8932	7561.797363	20020.0957	0	19604.89844	27348.97998	20143.00781	12992.88477	33454.09766	16325.32422	22940.30859	8872.900391	3549.673096	93174.7168	0	81274.74609	10029.75586	0	2996.428955	0	90719.45313	0	2153.320068	0	0	3219.944336	14731.60254	0	11778.58521	0	0	17225.48047	38259.98047	0	307357.0938	78801.94531	222378.4844	53002.92578	2909.51709	257157.3906	5329.010742	25012.92188	0	3859.743164	14399.75488	205036.25	219020.0469
16-GR-HH-bio-EDE1_BA5_01_14583.d	4	5677.958008	57076.20313	49381.55859	48168.77344	0	6215.187988	5722.827637	4873.829102	0	2915.802734	0	2608.179443	5428.382324	3143.754639	5671.410156	7797.706055	0	456451625	10996	0	2633.862061	520052	2631.803223	23512.14063	10520.63965	0	1287.962402	6096	7386.344238	0	5787.379395	3915.388672	12194.0498	5888	0	0	0	0	31158.00391	0	201586.7031	10233.41992	0	3986.341553	2003.986328	5131.594727	47170.53906	92921.6875
16-GR-HH-Coop-Met_BE1_01_14615.d	4	4348.972168	58482.30859	9807.469727	44987.33594	2628.772217	11212375	12492.11035	5132.900391	0	5585.273926	4993.161133	3694.536621	0	8240.408203	12466.62207	7868.045898	0	425411.5938	16661.20898	1531.999634	3511.968262	759024.4375	4263.738281	32723.13477	9086.115234	0	2536.364014	10961.58594	7214.301758	4514.727539	6291.985352	3365.075195	14360.22461	16412	0	0	0	0	51525.01563	3645.322266	290183.5	12286.10059	7805.557129	4223.899414	2891.999023	9889.314453	51924	133212.5
16-GR-HH-Del-Met_BB8_01_14653.d	4	0	5990.907227	0	7127.897461	15216.34082	22604.79492	62161.82227	21599.50586	7396	32235.47852	21962.20703	11042.73242	5483.776367	16391.98633	20431.9707	3267.03833	0	180959.9141	4267.999023	0	0	175364	0	9119.124023	3355.255127	0	0	4748	4764	4555.262695	0	0	10643.98145	13240	0	0	0	0	23462.16406	0	123247.9531	3387.392822	6195.528809	0	4234.583008	4571.554688	39715.90234	164125.6094
16-GR-HH-gai-Net_GE5_01_14572.d	4	0	17772.73047	2462.673828	16527.8125	3924.825195	25282.41602	18224.49219	13442.58105	10177.27441	11507.12793	3883.429443	14447.65527	25041.02539	7899.668457	35136.0625	6719.474121	0	297820.3125	9073.508789	0	0	467496	3291.409912	34319.10547	9575.229492	1754.262817	1351.993164	6036	6491.916016	5955.047363	7105.395996	3378.590088	45442.33984	13675.94238	0	0	0	0	41476.85156	2653.802979	228819.3125	17557.2207	17616.4082	5654.041016	5015.983887	12415.37012	144303.7813	255484.7188
16-GR-HH-Geno-EdeR_GD8_01_14567.d	4	0	12267.64941	3787.4104	10051.88477	20975.73267	20340.19727	59788.5625	33132.09375	7799.915039	27256.01367	21262.95752	4052.669922	0	5049.551758	0	4746.048828	0	208061.3906	13387.70703	1223.999756	0	267017.25	0	15254.69434	5671.239746	0	0	0	4159.777344	4809.075195	0	2098.68457	0	0	0	0	0	0	25840.31641	0	124971.8047	8155.964844	0	0	0	0	18059.7793	24928.83008
16-GR-HH-GroM-Kes_GD7_01_14566.d	4	4075.112061	10412.20801	10159.99219	8130.275879	0	0	5013.289063	2911.422607	0	4179.089355	0	0	4607.702637	0	6512.86084	4245.200684	0	164904.9219	0	1339.92688	1593.5354	219244.4844	1231.98938	8606.813477	4322.835938	0	0	6023.466309	5266.909668	3008.513184	4348.877441	2029.824097	5519.923828	9687.999023	0	0	0	0	39653.59766	2611.541504	219618.7656	11412.00195	2986.62085	2917.000732	2215.999512	6819.657715	19567.91211	115589.2969
16-GR-HH-Ise_GE3_01_14570.d	4	0	21174.74805	0	12043.52832	4500	9753.452148	15250.73438	8500.647461	0	0	6257.22998	2300.574707	6253.822266	1934.621704	7768.9375	5956.732422	0	278678.2813	11631.99902	1603.422729	0	361032	2143.967285	21200.0918	7967.503906	1227.999634	0	4828	6228.018066	8559.885742	4834.04834	2720.247314	19855.6875	5523.999023	0	0	0	0	36206.39063	2500.629883	179674125	9039.795898	6406.428223	2658.38916	2590.520996	7086.296387	52575.78125	131418.0156
16-GR-HH-Kav-Ald_GC5_01_14652.d	4	4323.998535	118944.6406	59610.73047	44939.46094	0	8219.594727	8519.896484	6119.997559	0	8372	0	2327.486084	5399.641602	2331.999756	6332.539063	9150.489258	0	429058.3125	10915.6875	0	2610.573242	496787.9688	1991.946411	18087.83398	12572.51563	0	0	4019.999268	6687.998535	4367.548828	5547.381836	4658.467773	37296	3923.995605	0	0	0	0	29694.27539	2195.994629	189650.4844	10549.75	21979.81238	4621.337402	0	2197.831299	194940.6406	91382.21875
16-GR-HH-Kav-Arv_BC3_01_14600.d	4	0	9281.801758	5217.258301	11523.99902	3761.104736	0	15591.13477	0	0	6078.352539	4201.208008	3296.486816	0	12411.25977	0	6125.490234	0	237596.9375	8139.991211	1655.999756	2084.425049	355296	0	14390.47949	5638.092773	1105.157104	2651.995117	10348	6694.423828	6833.874023	4682.822754	2657.450195	6736	13487.99414	0	0	0	1283.999878	38782.77344	2815.278076	235037125	9498.961914	4872.716248	3800.184814	0	7765.540527	24667.92188	110485.6172
16-GR-HH-Lale_BD7_01_14613.d	4	5595.458008	19599.59375	27461.30859	12102.7832	0	6927.444824	6892.025879	3677.479248	0	4421.879883	4069.724854	3619.151611	5201.484375	9224.52832	9428.950195	7502.213867	0	488350375	14381.94824	1287.770508	3271.420654	707135.6875	3207.663818	32628.4668	12526.25293	1338.242188	0	6996	5755.941895	4535.737793	10571.56738	5016.938965	11995.9707	8040	0	0	0	0	31637.61914	2286.463867	188285875	14727.93359	6054.60498	5888.874512	0	7635.288086	50592	101151.4063
16-GR-HH-Nea-Aldi-1_GD1_01_14557.d	4	0	21533.79297	21381.4043	4884.927734	3717.356689	6831.958984	13926125	0	0	0	4320.448242	0	3103.160645	0	5023.096191	7078.524414	1325.006592	535269.75	14985.39355	2095.998535	0	612652	0	18644.86328	10153.18848	0	0	4752	9728	8135.73291	4847.989258	3942.58667	16988.70898	3672	0	0	0	0	44525.50781	3403.928711	268767.9688	14813.17285	8151.441406	3283.541504	1381.309082	2699.528076	58376	43160.31641
16-GR-HH-Slum-1_BA4_01_14582.d	4	0	51647.77344	98434.92969	2777.868896	4174.847168	2013.797363	2075.139893	2637.021729	3386.966797	4284.09668	0	2956.357666	4202.266602	1667.067139	6943.986816	9828.317383	7845.319336	1044826.5	25152.11133	2751.72583	3843.951416	806299	3491.24707	34628.15625	21515.07031	0	0	5144.095703	5167.131348	5293.980713	7143.191895	5403.98291	23487.26172	5463.980957	0	12640.9834	3431.144043	6298.007813	22331.76367	2132.431885	139313.2188	13712.90723	16617.31055	7986.763184	0	2419.847168	133539.7969	35926.86719
16-GR-HH-Slum-2_GD6_01_14565.d	4	3517.178467	16927.12305	8180.903809	31885.2168	4065.509277	10685.45117	14786.32129	8037	4451.177246	0	6044.245605	3408.080322	10011.59766	1601.766357	9837.795898	5057.377441	0	175317.0313	8315.973633	1911.337646	1546.818115	286744	2867.949707	18650.79102	6809.066895	1435.220459	0	4220	4463.872559	4916.008545	3051.926758	2713.570557	22559.94531	5959.994629	0	0	0	0	34691.40625	3260.236328	202542.3594	10437.22266	13079.77637	3836.519531	2486.540527	6620.638184	102307.7813	100127.6406
16-GR-HH-Turm_BB6_01_14594.d	4	6101.896973	33654.84766	62045.81641	13371.88379	3555.956299	14364.93457	13138.92383	6794.049316	0	6058.754883	8046.501953	0	4209.15332	0	0	10332.83691	4220.744629	909471	21655.98242	2087.997314	3415.791504	888728	3023.321045	26604.66211	24821.41211	1123.999878	0	6396	11936.64746	2751.573975	8327.21582	5511.962891	38067.58203	6784	3844	0	2320.9375	0	43614.32813	3051.393799	254994.7656	18661.43555	18044.66406	8925.038086	0	4285.705566	157543.5156	49554
16-PE-HH-AGU-Ede_BC8_01_14606.d	5	0	15903.26172	7718.638184	24422.07813	6315.106445	0	22003.08398	0	0	16483.80859	11171.66992	2879.306152	0	2638.079102	0	2997.614502	10000	80605.63281	5840	0	0	165372	0	7749.051758	16970.05859	0	0	0	0	2829.938965	0	0	16511.99023	4648	0	24163.37305	6094.482422	24664	14351.1084	1639.969849	67383.61719	6140.513672	0	1786.552856	0	3086.075684	79927.85156	34038.63281
16-PE-HH-Cam-Ede-1_GE8_01_14578.d	5	3650.514404	23212.01563	19971.4043	45791.76953	0	6279.519531	4148.143555	2771.697998	0	0	0	2149.252197	3483.95166	1847.963013	5478.51416	5477.525391	0	127458.1719	8895.552734	0	1383.801025	223079.7188	2023.153076	14856.04883	5227.266113	0	788.5904541	0	0	2476.285645	0	1767.913452	4385.954102	4276	2764	0	0	0	13832.10156	1478.834473	70074.99219	13346.89551	3575.265381	1762.991089	0	3315.290283	25235.99805	55680.19531
16-PE-HH-Cel-Ede_BE5_01_14620.d	5	0	0	0	11843.77148	6159.100098	0	18206.0332	0	5649.241699	9777.109375	7489.645508	2253.692139	0	1329.347656	4606.288574	2120.230957	0	164750.4844	10388.25195	2829.820801	1704.185059	252999.7813	2083.998779	19211.05664	7819.244629	2418.746338	0	5933.197754	3515.26416	5357.432129	0	0	6551.333984	6468	0	0	0	4565.005859	31813.32813	0	185483.6563	5843.841309	2985.303467	2359.229004	1735.971558	4984.606713	21815.97656	54737.36719
16-PE-HH-Cel-Lale_BE6_01_14621.d	5	0	27119.19531	46218.25	25931.96875	0	0	0	0	0	0	0	2173.799561	2064.86499	2504.114746	0	5447.490723	0	336375.7188	13896	0	2549.550781	598244.9375	2791.5271	23591.14258	8087.981934	0	1519.994873	6963.969238	5678.029785	3359.434326	3263.997803	3997.366943	8113.142578	7320	2416	0	0	0	27578.43164	2291.497803	173063.7031	16910.08008	6017.437988	3346.872559	0	3919.806396	38579.98438	48919.48828
16-PE-HH-Lam-Ede-2_BD6_01_14612.d	5	0	237023	66361.41406	14312125	2075.702148	5417.952148	10241.83984	0	0	0	3548.697998	0	2384.196045	2629.490967	3478.051758	4736	0	228290.3906	10084.51465	0	0	294974.5	0	9963.12207	10011.5498	0	0	0	0	6910.197754	3483.325439	0	9611.995117	2355.999756	0	3564.727051	0	0	18788.02344	0	86605.21094	15363.05762	13281.64258	1228.918457	0	0	74135.88281	24006.20508
16-PE-HH-Tal-Fru_BD8_01_14614.d	5	0	92729.89063	9606.181641	8704.59375	2995.828857	5023.396484	10775.65137	3666.584717	0	4415.478516	3358.816162	0	2545.880371	3720.709229	3776.824463	4999.643066	0	129968.4844	6835.899414	0	0	217607875	0	10092.84863	4063.921875	0	1267.702148	4515.828613	0	3700.768555	2647.874512	0	6372.901855	6852	0	0	0	0	23172.07227	1919.802734	129163.3281	11685.93262	5918.52832	0	1372	0	40631.92578	72631.32031
16-PE-HH-Tal-Lale_GE7_01_14574.d	5	0	32891.69922	5503.48584	11303.92871	15514.11914	0	54397.18994	21481.00391	5320.507813	22037.63867	19303.0376	3162.722412	0	4290.487793	3966.476074	4218.399902	0	264738.75	11256.74219	1527.99939	0	361903.1563	0	13361.77734	4255.913086	0	0	2411.790283	0	3770.89917	0	0	13466.31152	3248	0	0	0	0	18880.25	0	81533.9375	9616.821289	6823.499023	0	0	0	51159.92969	23188.2832
17-DE-SH-Har-Rmr_RD4_01_26833.d	1	17328.40234	39542.14453	3852.84375	1527.902344	24166.78955	35147.21484	6397.717773	6697.078613	3301.887207	25593.50391	6879.212402	21785.74023	6767.039551	1236.526123	65774.47656	8935.681641	17970.72607	409223375	14289.02539	19371.10156	3619.424072	1053168.65	5575.990234	31967.24414	18122.9375	13830.43848	2785.251709	37941.23047	7112.080566	11047.99707	6213.046387	3199.966309	2967.906006	55971.97656	2895.968994	28385.00977	9333.505859	30390.98047	85214.98438	2939.023682	583351.0957	29911.83789	4058.591309	6963.914063	6347.900879	23783.96484	32359.99805	301644.5313
17-DE-SH-Lod-Ba_RB2_01_26811.d	1	17043.06055	14327.51465	57426.00391	0	31840.2915	7131.136719	3125.717041	7716.155273	4747.687988	16141.94434	0	17539.41797	0	0	46375.34766	12687.28223	10042.20215	988574875	19723.75977	21395.88281	3595.693359	1232735.5	6043.947754	37531.97266	32579.54883	10959.96875	3799.749512	49278.89453	14441.41699	21810.98047	4383.833008	3319.562744	4023.826904	55459.99219	3579.994385	17367.36133	6128.60791	14284.12012	119879.7891	3431.99292	795138.75	23346.77734	3844.426758	6817.382324	6099.960938	21675.89648	30699.39258	286004.2188
17-DE-SH-Lod-Gi_GA5_01_26853.d	1	0	23815.49609	92413.40625	1219.999878	9947.171875	14546.86523	3078.980957	5868.213867	8235.62207	17809.04419	2971.445068	14724.38574	27389.65234	1183.536987	46286.94922	12561.01074	21224.28833	734191875	18011.94922	20322.53125	3494.84375	1136874499	5283.997559	30736.91211	39008.03027	15179.86035	3665.478271	45025.21094	8399.990234	27502.49902	4276.567383	3059.891357	3831.981201	63091.98047	6035.991699	27080.98633	9213.037109	20736.32813	98639.1875	3911.993652	637540043	42821	0	6818.395508	6483.932617	23126.71484	34141625	327940125
17-DE-SH-Saf-Ba3_RE7_01_26847.d	1	17973.04492	16111.99902	49871.19141	0	19170.49023	8060.658203	4141.418945	5877.217773	7324.123535	22918.41699	5335.923096	15175.40039	0	0	38730.83203	14781.82422	40832.31445	917179	16636.92969	14659.12109	3795.783691	1282932.75	5127.993164	34997.42188	26902	9395.975586	3440.76416	41958.39453	8134.737793	23482.85205	6566.400879	3503.276611	4923.74707	52948	5595.929688	88653875	20681.81055	98643.84375	74576.24219	3175.913086	475999.9375	27758.25586	3197.760986	6571.516602	4827.885254	17943.99805	31902.56445	203892.7188
17-DE-SH-Saf-Gi_RA7_01_26738.d	1	13602.56445	13091.99902	0	1943.999878	11784.20605	6366.072266	2486.08374	3579.261963	4947	16512.71436	0	6557.98291	0	1276.967529	0	12646.62207	44567.71094	926431.1875	17458.79102	8111.946289	3333.971191	996746125	5183.996582	27762.80469	31039.23438	4407.997559	2187.70874	26047.96094	5304.468262	24711.67554	6102.84375	4229.91748	4103.324707	30392	5272.080078	54304.66797	17058.35547	46738.74609	39414.84375	1767.996948	251359.2344	26696.91797	4666.168945	7735.991699	2859.679199	10247.99609	48752	147314.9063
17-DE-Ni-Heu-Ba_GC6_01_26799.d	1	17316.20508	11360	48906.60156	1091.895508	11390.15625	19175.18555	7358.446533	5447.646973	9069.683594	26618.01074	3468.805908	18131.10156	28555.39258	1709.456177	53171.76953	9196.825195	28847.5	680169.4375	16827.98438	14852	3444.64502	1123484	6004	37611.95313	26400.65625	11248	3631.661865	38835.99609	5055.997559	19076	4332.870605	2762.72876	0	55932	4859.999023	78493.9375	23185.77539	73566.32031	66574.10156	2283.484863	405155.6563	27720.12109	3199.991455	5759.685059	6595.989258	22096	24395.96875	279927.9688
17-DE-NI-Heu-Cu_RC7_01_26826.d	1	16378.6748	15877.92871	0	2115.899902	11836.40234	34415.54688	8275.001221	4091.300537	8210.157227	31246.12061	6575.175049	18335.03125	40749.75977	3115.126221	54434.65625	12229.88574	26329875	826475875	19264.5625	11044.91309	3958.547119	1155930585	5355.996582	29880	17887.15039	6030.716797	3580.671875	36096	5615.383789	15673.08154	9111.124023	2943.995117	5408	52606.27344	3787.998291	58127.90625	15472.69727	60197.82813	72181.60156	2523.588867	419990333	23196.56641	4738.474121	7135.29541	8215.746094	23795.94922	47375.92188	352376.2813
17-DE-Ni-Pau-Ba_GC3_01_26796.d	1	18967.1582	6835.987305	4048.556396	0	9707.080078	44484.67969	12104.98096	7671.431641	8251.157227	40248.86914	8109.301025	35658.55078	64563.96484	4134.103516	122004.2192	2408.957764	41173.90625	55472.87891	4051.973145	5071.956543	0	606038.25	4251.998535	24447.51172	8968.764648	6183.991211	1799.998901	15591.95898	5193.90332	33307.46289	3763.827637	0	2731.999023	74875.96094	2007.955444	180268.4688	41696.91797	204735.75	69240.9375	2429.63208	402054625	23136.66211	2647.980957	2719.817383	7631.963379	30483.26172	26627.88281	390596.6934
17-DE-Ni-Thi-Gi_GC2_01_26795.d	1	15686.01074	23723.99805	41400	2767.993652	5034.67627	52026.97656	11099.81299	7744.554688	9877.488281	18807.97266	11214.6543	22493.72656	44383.85547	3287.996582	93237.02734	2581.931152	88382.47656	55719.68359	3879.940186	10917.21387	1572.407471	367539.9688	3871.996094	17647.99805	4129.146484	13399.44141	2399.997314	24408.97266	5554.686523	44398.45898	2627.879395	0	3560	70188	1411.999756	263527.9688	57885.35156	287164.5	77357.33594	2723.99707	468160.0313	15688.85742	4815.24707	0	6831.86377	22531.97461	39979.99609	301947.25
17-DE-NI-Thi-Gr_RE5_01_26842.d	1	17190.35156	47751.99609	31496.83203	2599.999512	16667.60156	7570.121094	2202.960205	5135.274902	7280.535645	14311.1875	5931.667725	24355.11133	45345.24316	2135.995361	58349.54297	4599.049316	22226.68164	228738.1875	10155.78027	26198.95508	2272.240479	705548	4039.993896	25763.47461	16595.83984	21982.0293	4426.030273	50955.61719	16953.12109	39509.61816	5689.931641	1923.982056	4055.992188	103027.9453	1055.823242	65219.56641	18402.25781	83490.52344	137809.6094	0	856855.3125	26021.02148	4983.83252	3667.808105	7543.999512	27319.15234	35131.99609	346553.9375
17-DE-NW-Kem-Ba_RC8_01_26827.d	1	17700.24805	6275.480469	6502.993652	2903.989746	10108.39844	30747.05469	8981.496826	12998.68164	5637.408203	53843.43652	13100.7124	70380.35156	124890.8154	1828.662476	195155.4219	2931.520996	13956.97656	136851.4688	10396.87305	7875.960449	2972.935791	728749.8125	5583.979004	27891.82227	12627.34375	8294.248047	0	38447.98828	6760.677246	22783.9834	4095.632568	1372.688354	0	135845.3438	2983.920898	110935.5234	25367.45508	143856.2969	97199.0625	3239.859131	647644.6919	16881.98633	1677.085571	3011.995117	7967.97998	25631.99219	32319.95117	0
17-DE-NW-Kem-Gi_RB7_01_26818.d	1	16503.82617	31528	0	2019.98999	17415.93799	12656.0293	3441.973633	8607.498047	0	21543.04492	6547.967285	37806.33203	0	0	91979.4375	3790.868652	5956.908447	135435.9688	6628.699219	14948.38281	1729.762817	411501.1563	3463.996582	16933.00977	4759.493652	10469.00195	4133.009766	38476	15791.93945	27850.08789	2147.850586	1310.937866	0	49295.96875	2127.982666	11501.69043	4277.297363	9249.587891	149719.5938	3955.893311	971715.1875	9862.458984	0	2712.685059	6227.995605	22123.98438	36359.86328	269073.4688
17-DE-NW-Krei-Ba_GC2_01_26843.d	1	19110.91992	17211.99609	21471.94727	0	28744.65039	9803.704102	3071.014893	5326.645996	12729.74414	25616.47949	8256.992676	42236.41016	58738.93457	0	115708.3838	7227.984375	99456.45898	323827375	12861.79883	10259.83594	2554.056641	912102.8125	5279.999023	34379.99609	19172.38867	8159.900391	3543.996826	43319.94922	8496.603516	33415.07715	4776.82959	1980.904419	3519.996826	108260	2511.999756	273809125	63880.58984	278882.1875	85933.54688	3011.997559	572766.3125	30696.61328	5179.292969	4566.793457	7223.861816	25351.99609	50651.5	358367.4063
17-DE-NW-Krei-Gi_GB7_01_26792.d	1	13944.55176	14059.6709	48256.97656	0	8954.9375	8098.593262	2843.992432	10432.04785	8548.324219	34113.65625	9183.828369	37988.44141	53090.7041	5040.906738	98129.32813	8298.238281	4555.317383	362831.2813	13655.99023	10676	2337.341553	724301.5625	4852	25032	9515.476563	5635.974121	3916.878662	45134.22266	22929.01367	20028.7666	3039.953857	2786.73584	0	68280	3091.98999	9846.964844	3141.349609	4087.403809	139225.0938	3711.921143	894157125	9338.641602	2992.960449	3770.149902	5207.92041	16843.8457	21907.98438	193176.8438
17-DE-NW-Win-Ba_RD1_01_26828.d	1	15769.44043	22007.99414	5656.845703	0	12200.57031	14271.09961	8482.364258	11195.8916	11830.85449	42783.21484	17991.55811	63816.98828	77581.64746	0	31642.61621	0	145443.7852	10945.94336	1986.254272	5378.359375	0	149344615	2035.999756	10891.64648	2717.010498	9373.827148	1659.857178	15987.85156	5626.287598	40100.4834	1435.757446	0	5295.900879	99471.01563	1275.999634	561707375	111566.4219	666513.2261	68177.57813	2071.989746	391786.1387	6275.478516	9334.093018	0	6455.958496	23791.97852	51271.78516	302030.3125
17-DE-NW-Win-Cu_RE7_01_26776.d	1	13539.64941	49860.82813	61763.62109	4355.985352	8651.081055	6710.353027	3023.133545	0	6027.701172	14735.75146	5319.013916	12842.70117	18275.05273	0	37443.14063	3097.099365	27062.07813	104694.4453	5859.728027	4375.94873	1431.075195	343952.5313	2791.995361	16219.91797	3110.894287	3923.986084	1010.080017	7409.258789	3567.053467	14293.31055	4098.113281	1223.779663	4931.39502	13672	2747.851807	86174.89063	18696.79688	99027.84375	33118.71094	0	146613.9063	7112.916504	0	2011.862671	4399.97998	12096	50023.67969	141119.7969
17-DE-NW-Win-Gi_RA3_01_26734.d	1	13022.56055	14615.59082	28867.06055	2627.994873	10849.45801	5335.437012	1832.075684	3982.800293	0	8740.475586	0	9500.039063	0	2539.47168	29133.80859	6946.633789	16310.22949	329213	12103.43164	8002.947754	2347.861084	651019.5625	4163.999512	23287.58008	6708.421875	5139.991211	2112.900146	32174.19336	13579.31348	11695.40625	3515.893066	2315.999023	4219.999512	49940	2058.317139	19639.58203	6534.01123	25994.86328	64614.84766	2359.999268	576742.4375	15338.97852	4279.539551	3807.922363	3703.719238	14359.98633	38731.65234	249265.4844
17-DE-NWBo-Pal-Ba_RC3_01_26822.d	1	14564.89746	60547.82422	7138.637207	1951.901245	13466.75293	14628.40137	9037.069092	5240.518555	9094.5	28561.96875	3534.621826	23787.0625	30627.14063	8427.056641	66218.60938	0	64189.72754	45212.04688	6127.971191	12749.25977	1903.845215	402834.9375	3423.994385	18829.41602	7134.771973	18652.68164	0	13809.06543	6858.392578	48561.47363	4255.783691	0	7203.501465	56432	1783.134277	197320.7188	42160.84766	229245.2969	71364.59375	2735.651855	430519.1875	17204.86523	12171.79395	1859.660034	7531.957031	28455.98047	78255.6875	431996.3438
17-DE-NWBo-Sas-Ba_RC5_01_26824.d	1	14605.56055	15120.0498	23519.68555	3503.987305	6666.841797	16771.42188	4714.069824	6028.999512	10042.5332	36159.19824	8480.951416	24549.49023	39154.76953	4115.999512	83109.32422	0	131337.2305	72115.27344	3974.689453	15003.92383	0	411478.0625	3075.998291	17999.95313	14592.83618	16104.61133	0	16949.25195	6193.753418	27894.69727	3084.396729	0	5243.490723	52615.97266	1603.932129	354878.4375	74342.39844	403331.2188	64430.37109	2149.490479	365014.5938	12627.05176	6894.438477	2006.27478	6179.404785	23543.99805	65630.8125	325090.3125
17-DE-NWBo-Sas-Cu_GC5_01_26798.d	1	16570.58008	27960	14827.43066	2475.999756	8082.534668	25667.99805	9079.578613	7140.496094	7052.087891	25622.85547	7959.822021	35432.45313	51884.23828	0	103845.9785	0	61771.05469	28230.93945	2795.988281	7859.628906	1777.332153	397773.1875	4111.999512	18403.99805	4023.99707	13632	1843.999512	14623.37695	3783.818604	31470.34668	3968.658203	0	0	83388	0	223702.5781	47489.87109	257249.4375	52067.80469	2395.999756	273001	22731.85938	2871.881592	2040.032593	8387.976563	27571.99219	28012	370269.2813
17-DE-NWBo-Stei-Gr_GC1_01_26867.d	1	16675.25195	29120.82031	11366.5332	1631.96228	9676.334961	17814.52734	8600.681396	10713.96313	11159.27441	43349.59863	6855.973145	40600.63281	51785.99365	2407.574463	155574.5586	0	264980.2031	13652.31006	0	0	978.4837647	149575.0635	1979.998657	9363.737305	2084.749756	6275.944336	1312.969116	9065.645508	2079.998779	45926.92773	0	0	0	57059.99609	1515.999512	665150.75	138235.4063	623553875	36063.41797	0	139783.6875	9943.438477	0	0	4619.980469	14315.94141	58951.30078	169691.8438
17-DE-NWWa-All-Cu_RB3_01_26812.d	1	16090.44922	53815.99609	38791.69922	2215.995117	3622.452881	15392.22852	6913.82251	9723.012451	10451.92871	29168.1748	4098.202148	24949.82617	38664.21094	3043.998535	74478.39844	3351.28833	30923.97656	199474.3281	10074.91797	12440	2563.987305	764391.5625	4971.999023	31383.97266	5141.615723	13523.96094	2874.497803	29151.98828	6319.996094	19783.83057	10059.99219	1514.519653	3775.999512	82544	3567.999756	79681.26563	18976.84961	86595	86355.07813	2739.990479	532295.0625	19671.17969	6210.095947	2843.189697	7335.996582	25771.88477	30871.80273	350534.9688
17-DE-NWWa-All-Gi_GC8_01_26801.d	1	15719.56641	18518.61719	18956.06641	0	8104.814453	34299.89063	4944.346191	7515.999268	7695.662109	16088	0	19310.56445	0	6915.996582	65351.66016	3390.135254	29224	135483.8125	8060	11952	2181.050537	641767	5143.999512	31627.52344	6796.939575	12608	2979.838379	29059.99219	8724	33755.23438	4730.393555	1535.499878	2948	88412	2655.999512	65956.42188	18224.48047	45655.99219	117096.3516	3219.999268	787911125	22543.16406	5718.268555	2583.949219	8267.993164	27927.99414	20655.99414	368807.5313
17-DE-NWWa-All-Gr_RE3_01_26770.d	1	15478.0166	19742.37305	0	9107.995117	7491.180176	9167.060547	0	2554.09082	0	4676.396973	0	6537.916504	10788.19629	2835.998291	13987.09473	5259.265137	8269.260498	261474.9688	7584.983398	5400	1825.57312	508917.4688	3523.999756	18047.7832	6833.914551	2351.998779	0	10870.43945	3894.899658	9412.151367	5395.648926	2546.7146	3895.996338	16792	1347.967651	11208.02344	3112.342529	7855.323242	33056.00391	0	145711.0625	11641.73047	0	4483.941406	5183.853027	14483.99219	27659.99414	210343.0313
17-DE-NWWa-Kis-Ba_GC7_01_26800.d	1	16988.6582	6211.999512	8043.913574	1467.988159	14685.06543	26603.24805	11272	18647.29541	25618.71484	74203.61035	13622.79932	55856.44922	92634.1377	2991.815674	178858.8711	0	75999.41406	5016.715332	0	3199.999756	0	103149.6484	1843.999146	7955.999512	0	5254.457031	2367.275879	24316	6196	43470125	0	0	4184	149576	0	345528.4063	93242.55469	192216.4844	82114.63281	2939.999756	541464.5	4616.041504	0	0	7487.991699	27263.99805	36203.27734	343646.1875
17-DE-NWWa-Kis-Cu_RA8_01_26739.d	1	14891.32715	8426.241211	10519.84473	2451.618896	20531.99805	19883625	8634.468018	17275.94629	14157.73633	85154.29688	12646.59473	33472.35693	66330.24658	3962.457031	68694.49414	3861.840088	439854.0391	135967.7031	5192.266602	3883.936035	1394.97998	430171.0625	3475.999756	20159.98828	6503.681152	5380	2159.679443	18959.94531	4813.213867	25947.48535	3014.408447	0	5754.425781	65276	2291.890869	143639.8125	34875.37109	155875.0469	39245.80859	0	225694.9219	12713.44238	0	2387.968018	3177.527344	9347.998047	60697.36328	125291.5313
17-DE-NWWa-Kis-Ra_RD5_01_26764.d	1	16341.07422	10655.99609	11563.78516	3331.882324	7399.637207	13539.52344	3366.152588	10578.63184	8529.261719	42156.9375	13070.5249	36612.42969	66975.40918	1431.261719	104952.0078	2757.214844	50419.27344	102430.9688	5680.684082	13483.99805	2014.794067	547119.4375	4091.987793	24359.17383	5063.431152	14778.20898	3411.012451	29183.97266	9221.987305	39441.40137	3674.906494	1431.962891	4174.65918	115843.9844	1959.581787	198764.4844	35213.32422	292580.6875	87563.70313	0	572840.8125	16289.43848	8872.864502	3269.115723	9083.97168	26407.8457	48767.89453	445955.1563
17-DE-Rap-Zap-Gi_RC1_01_26820.d	1	18412.91016	37280	78033.08594	0	9039.172852	13391.12305	0	3920.466553	4898.773438	12695.23145	2383.029541	12542.93359	20347.87695	0	25936.90625	5541.729492	43954.55078	243554.1406	8589.329102	19432.99805	2399.364014	718094.75	3863.999023	20051.80273	21864.06934	13331.7793	3020.372803	35823.99609	13464.03027	31038.83691	4169.29541	1567.38623	4191.984863	56339.97656	2563.909912	73870.77344	20635.18555	70649.29688	125506.1797	3215.98999	760530.0625	30514.51953	0	3059.99292	7819.986328	22668	44463.93359	296207.9688
17-DE-RP-Chr-Ba_RD7_01_26766.d	1	13525.17383	11081.08594	17006.26563	1927.997314	12339.19336	4063.471924	2440.942627	3741.245361	5585.561035	14371.27734	0	15356.15234	0	1055.999512	38082.39063	16987.45898	27532.05566	765304625	15509.48926	13824.22949	0	1163269125	4779.975098	32282.56055	32610.48828	12259.80664	1741.19873	20508.92188	10037.77734	18189.99854	6512.578125	3159.98877	4643.991211	26764	2751.824219	82169.32813	19428.10742	98905.99219	83974.69531	2711.962646	490407.1875	12595.36328	4208.076172	6742.914063	5343.984863	17979.68555	28187.99414	251446.6406
17-BWN-Srei-Gr_RD1_01_26758.d	1	15521.65625	18875.97656	21239.57617	3631.702148	16898.07056	51308.34375	4276.897949	4327.859863	3799.233643	13898.04102	0	17190.22266	37167.35645	2597.464111	52220.79688	0	27465.55859	43771.76953	3771.789795	7695.48877	1495.994019	372477.2813	2539.948242	15303.73926	4096.989258	7883.976074	0	26415.93555	4187.973145	38500.52051	3731.757568	0	2907.973145	90116	0	56768.26172	13682.15234	63317.96484	72765.72656	2307.828857	439204.5625	22473.43359	4936.988281	2219.670898	8419.995117	28563.99609	40516	489246.4688
17-DE-BWN-Bos-Ba_RA8_01_26809.d	1	17333.42578	14820	34566.46875	0	19165.88501	12488.65918	7901.15332	6225.229004	8694.710938	25555.06885	3794.664551	21329.27148	32738.21484	1065.246948	60607.90332	7233.510254	34951.80469	383478.5625	13466.45313	12445.44922	2664.411133	884240375	5643.994629	33723.8125	24355.18164	9479.529297	3179.994629	32951.07422	7064.67041	24436.75391	4498.427246	2451.608887	3391.986084	62744	3599.029297	166014.0313	36350.79688	164976.6406	82966.90625	2715.949463	480580.2188	18787.99414	4435.050293	4539.103516	7375.999023	20987.88281	38587.80078	277704.25
17-DE-BWN-Bos-Gi_GA1_01_26849.d	1	18731.08789	26556	9987.509766	1782.83606	23167.26953	21989.72461	3536.788574	8479.791992	6046.763184	37572.03906	8022.434326	35285.20703	8256.290039	0	99871.30469	8503.885742	16306.35254	370407.2813	12055.9873	12720.52539	3346.974121	995544625	4983.992188	29751.23828	28274.68945	10583.9834	3458.298096	37287.97266	7775.974121	25914.6543	5166.214844	2051.481445	2983.962646	71208	2375.897949	89648.35156	20635375	94126.23438	86075.64844	3171.999268	511858.7813	34945.60547	3806.118408	5567.853027	6055.971191	22471.98242	31379.96875	281839.4688
17-DE-BWN-Srei-Ba_RA4_01_26735.d	1	13947.35547	7696	26075.98633	731.9978027	20344.33008	15283.61328	7338.503662	8989.959961	16137.5	88549.66406	12247.59253	13112.51953	0	1220.327026	82641.94922	6417.002441	297980.2449	535408	13484	8391.875977	3330.202148	1057410125	6059.902344	39623.71484	28226.04297	5784.827637	2644.006348	34867.99609	4910.172363	26158.9043	4973.905273	2643.989746	3791.997314	61360	2395.48584	145591.0156	33000.72266	199211125	39254.94141	0	287393.7813	31730.00781	5131.310059	5611.281738	3771.861816	13343.89063	42506.64063	211338.0469
17-DE-BWN-Srei-Gi_GB1_01_26857.d	1	18177.03516	28299.99805	60452.46094	0	13910.80469	25315.09961	2751.419434	3988.159424	5593.330078	12159.54395	2712.177246	13449.20605	21129.81836	0	43581.80713	9800.741211	51207.66797	587681.5625	17772375	14022.09082	3203.281006	1018921063	4707.998047	28223.99805	20411.46094	10333.97168	2819.018555	36219.31641	6423.802734	28502.11621	5071.996582	2995.997559	2496	55483.92188	4271.979492	94382375	24804.1875	99136.25	85618.02344	2907.998047	515634.3438	41564.11719	4759.804199	4669.686523	5407.989258	20303.97852	38109.03516	261238.4844
17-DE-BWN-SWSZ-Av_RB1_01_26740.d	1	15807.92969	12951.99023	27265.24219	0	21817.4856	22477.87695	8648.344238	11594.79468	7420.983398	48266.77246	8387.936768	22809.29883	60686.35059	0	15586.24707	7468.679199	148355.0762	409542.8438	11647.41113	6683.946289	3026.665039	929851.8125	4791.999512	29903.25977	17726.23633	5419.935059	2896.400879	32073.69141	6659.82959	19815.86182	4727.749023	3051.984863	4143.504883	73668	3159.740967	105585.0078	18611.26563	83470875	68893.11719	2183.994141	448424625	25588.33203	5513.438477	5855.993164	5067.967773	15455.94922	49951.96094	247292.6563
17-DE-BWN-SWSZ-Ba_RD8_01_26837.d	1	18856.12695	26727.98242	12749.68848	0	33414.80298	41606.87891	11753.13599	9853.488281	6168.633301	29702.38867	7203.932373	41103.44922	61061.66016	1096.079468	104730.1719	0	37972.47852	49318.42578	4007.347168	14187.98828	1762.04126	495647.6563	3887.999268	21279.94727	6691.423828	13462.86133	2959.952393	33907.35938	7007.999512	29915.8457	2830.833008	0	3579.827393	112772	1583.999512	207957.2188	42506.0625	289455.2188	92678.96875	3183.968018	573961375	24019.61328	4149.98877	2462.915771	7591.99707	28519.98633	39179.77344	393151.2813
17-DE-BWN-SWSZ-Cu_RB8_01_26819.d	1	17137.51758	16380	4350.234863	0	32791.0752	68408.9375	14165.01904	13547.91211	15779.38281	180187.3027	25246.85059	114939.3843	194195627	6167.886719	0	0	64043.78516	9372.058594	1359.277588	2498.949707	1095.823608	234554.0781	2791.999268	13587.22949	2547.191162	7651.999512	0	8746.566406	0	60159.16406	3099.943359	0	3734.461182	140931.9688	3430.89563	453035.5625	88565.00781	588196.75	40161.85938	1638.885132	218526.5	13775.64063	6028.560547	1665.271851	8512.983398	27191.96875	54853.8125	395701.6401
17-DE-BWN-SWSZ-Gi_GB4_01_26862.d	1	17510.26953	16659.98828	31438.29297	2415.308594	11983.70996	41251.94922	12099.98535	7580.382324	13530.38477	36437.14063	10006.8877	34993.83203	78913.44043	3787.434082	138445792	3617.794434	93223.49023	115508.3672	8787.496338	4311.437012	0	594313.4795	3895.628662	23746.49414	17199.94092	6005.571289	2096.592529	24816	4504.30957	48725.12207	3400.853516	1292.354492	0	93087.9375	3268.413086	284296.3438	68825.10156	266751.8125	70992.64844	2295.874512	446101.9648	32772.71094	5209.726074	3877.857422	7459.996094	28143.68555	47811.92578	353693.9375
17-DE-BWN-SWSZ-Gr_RC2_01_26751.d	1	15030.89551	15201.18457	37736875	5735.997559	11990.30371	16074.97559	2906.656006	3933.791992	5809.373535	25342.61719	2923.912842	17391.66602	0	3671.343506	64844.09766	5981.851563	63870.76172	165934875	6323.997559	4469.474121	0	465582.8438	2568	15071.59668	12172.57129	3764	1952	16732.70898	3891.197266	18356	3551.248291	1435.897461	2979.8479	53860	2210.132324	127689.4844	27280.78906	140139.9063	37887375	1579.984253	225930.4219	17853.64063	4540.342285	3482.134033	5099.999023	14723.99121	44831.96484	218017875
17-DE-BWN-SWSZ-Rfl_RC8_01_26757.d	1	15202.93359	17225.73438	33931.27344	4811.883789	14080.17578	15891.64746	8223.794678	4969.78418	13775.9248	42254.26855	9520.154785	29969.31445	0	2149.658203	112807.3564	0	65342.99219	73434.96094	3629.600342	5162.32373	1787.63562	381854.7813	2959.999512	16731.96875	5983.969238	10600	0	19027.75586	2754.091309	31839.46777	0	774.6265259	0	89464	1221.094849	335386.5938	75133.53906	350894.2188	40354.77734	1639.925415	237468.4219	16111.1123	5700.177246	2115.975098	6039.135254	17723.97656	45291.99609	257135.8906
17-DE-BWN-SWSZ-Rmd_GB6_01_26864.d	1	18352.54102	15883.64844	30611.96094	919.9891357	18190.89063	70319.48438	12116.36475	5160.26416	11439.43262	35180.52832	12346.44873	28345	63480.99951	8774.910156	128492.5645	4538.581055	99711.25195	166957.3438	7194.289063	5855.484375	2260.05957	669404.9805	4479.999023	27277.43945	21581.4043	5476.044922	2539.925293	31795.51367	4907.015137	32038.78418	4933.266113	1111.557373	0	93019.9375	2882.727051	226556.9531	47930.49219	253197.2344	84919.78906	2651.964844	539018002	26015.0625	0	3028.980957	7598.310547	24919.97461	33511.99609	318537.9688
17-DE-BWN-SWSZ-Rmr_RC5_01_26754.d	1	16691.02734	18981.2832	39984875	1631.999512	16814.70288	30855.45117	3679.210449	4809.713867	4258.436523	12355.72266	0	15635.05273	7043.683594	4779.852051	43087.14453	7604.950195	2162.682861	342789.4375	9346.150391	0	2697.368408	742694.5	3587.999512	20767.67773	7779.804199	3003.932861	3290.003906	34575.94922	8262.691406	7382.166504	3723.710693	2675.39917	3139.866455	65116	2047.984131	0	0	0	87021.04688	3155.999756	527119.1875	18753.76172	3568.97876	5223.879883	5699.507813	18627.99023	37403.61719	262769.0625
17-DE-BWN-SWSZ-Rps_RC6_01_26825.d	1	16603.79297	38467.02734	14367.98145	2359.999756	39001.70654	65929.8125	16468.33643	15140.91455	18785.9043	83761.4707	15559.14551	58836.29199	117396.5078	0	189816.0518	0	115330.6406	20588.63867	1706.288452	4619.407227	0	232413.2188	3307.969971	12541.65234	2503.84082	7789.064941	2217.588135	19002.98047	4802.946777	49706.21191	2125.88501	0	2685.957031	114423.2734	1280.057251	358741.6875	84297.46606	378755.0625	69161.32031	2275.999756	436266.8501	18809.78125	0	1275.428711	7495.99707	26647.64648	35687.92188	337469625
17-DE-BWN-SWSZ-Rvl_RD2_01_26829.d	1	18941.45508	14453.93652	10412.94336	1263.849609	11755.9082	84069.52344	13888.91895	8689.28418	15710.31348	63421.95313	15032.2417	50428.54297	87194.97754	5291.968262	149131.7939	0	67923.5625	26106.13281	4328.624634	4359.223633	1487.421265	362472.3125	3151.998047	17603.99023	6088.358887	6046.110352	1874.66333	18371.94922	2179.998779	38059.58594	3125.771484	0	3030.51001	95818.29688	3123.887207	412149.0625	83399.10156	433868.9063	51591.45703	1955.999756	280684.5564	22250.6582	4949.041504	2411.658447	6851.925293	26300	47130.38672	337261.75
17-DE-BWS-Boh-Ba_GA3_01_26851.d	1	18278.23828	12868	10466.37012	1727.994507	20828.82422	26616.90234	13647.99756	8652.928711	12033.03516	31411.30078	8422.383057	36056.73047	54053.07422	0	128947.6943	3446.288818	77410.59961	129747.1719	5806.598145	8801.735352	1704.901245	636308.5562	4211.967285	29140	8984.407227	9987.333008	2859.330322	29668	9588	35818.94531	2987.99707	1055.91272	6807.841797	86628	0	265041.1563	59665.59375	311034292	100538.9063	3148	646232332	19494.07617	0	2502.38208	7571.998535	25558.03711	53307.96875	347855375
17-DE-BWS-Boh-Gi_RD8_01_26767.d	1	16672.55664	9863.762695	21378.24414	2419.999512	7880.372559	29474.22461	5252.745117	14592.50195	15783.47852	54766.22314	10303.62744	35613.48828	79778.81445	0	113569.6563	0	68085.51172	82470.01563	4666.916504	17820.98438	2011.995605	456412.9063	3703.999512	19131.64844	8643.75	14942.6416	3366.951172	36314.11328	7693.90918	37252.96387	2715.410889	1131.927246	4318.442871	105940	1939.685303	190520.6719	49858.06641	177202.6875	96102.19531	3264	583106375	24025.48438	0	2466.802246	8999.958984	27759.98633	46847.89063	436883.1875
17-DE-BWS-Boh-He_GA4_01_26852.d	1	18932.09961	22904	21836.23242	4675.908203	24723.82422	27932.68555	9047.651367	12521.37695	4804.567383	30509.64453	9572.258301	52892.87109	70977.73926	3983.998779	124290.0854	2493.146973	65823.32227	78794.96875	8251.910156	11401.9209	1630.020142	489771.5625	3887.999512	22447.99414	11875.44824	11346.25977	2919.999756	29929.01758	7301.687012	48507.5332	4293.23584	1398.981567	5860.294434	87735.96875	1627.754761	192032.25	45060.21875	201354.5625	79544.64063	2639.940918	502905375	12995.08398	5796.626465	3247.669678	7439.992188	28539.99805	64819.28125	403813.5
17-DE-BWS-Smi-Ba_GB8_01_26793.d	1	18927.19141	14887.99805	27719.99609	1323.99231	10218.06934	17949.66992	5590.208496	7528.606445	10025.63477	24729.08008	4105.545898	24959.67773	39888.48535	0	79631.75537	4733.724121	57560.14453	211181.3594	9574.648438	10180	2612.796875	807304	5328	34959.83203	21070.47266	9883.975586	2654.981445	26212	8590.652344	34009.86914	4223.965332	1467.904541	3995.999512	61392	3315.939453	219933.7813	48809.75	258111.5469	80277.25781	2835.997803	502914.8438	22648.49609	0	3671.996826	6443.906738	24375.98828	33327.79688	313153.0625
17-DE-He-Len-Ba_GA7_01_26855.d	1	19081.56836	9159.988281	6159.458984	1539.973022	14669.18408	18063.98633	4947.499023	7229.066895	0	15624.39941	2615.408936	23035.52148	0	2724.628174	63587.91797	8287.302734	9491.60791	373260.5	13796.50098	8948.333008	3855.222168	1198813707	6095.917969	36779.94141	11301.94141	6359.658691	3371.789795	34855.96875	13315.01563	22595.97852	7558.881348	2815.358887	4300	72266.54688	3386.195313	19074.7168	6715.365234	0	114920.7578	3775.999756	780495415	31557.34375	0	6344.20166	8547.753906	28867.98828	38963.98828	412921.5938
17-DE-HE-Len-Gi_RB6_01_26815.d	1	17349.35547	23684	0	4107.993164	10914.38257	26072.11328	7575.452148	6925.305176	10634.10938	31018.77393	8438.337402	24204.37305	53028.75391	1458.698853	95247.06982	0	94998.35156	56204.75781	3315.147949	16371.47266	1534.37561	352469.2188	3167.974854	13059.51367	3685.352295	15871.89355	4138.407227	38511.99609	5491.960449	32584.82031	2245.117676	851.2134399	4027.39502	85008	1811.950684	148591.0469	40926.96484	131152.75	85819.5625	3327.984863	545119.1875	13392.89648	5427.283691	1659.811279	6575.999023	22971.98242	42685.3125	289856.5625
17-DE-He-Len-Gr_GB5_01_26863.d	1	17040.41797	24948	36076.12109	1639.37146	13642.62891	25607.82617	8789.797119	5899.340332	9079.878906	33594.54102	7394.415283	25587.36719	0	6120.372559	82569.42969	4228.198242	73907.0293	175999.4063	6867.029785	11193.6084	2116.875977	704486.2793	5135.869141	25506.51758	10274.80371	14252.49805	1757.45105	20587.83789	5790.568848	30321.79297	4778.745117	1841.0448	0	67847.95313	3051.194824	213985.2969	49031.01953	267998.0938	67601.78906	3239.995117	418017.7637	27456.24805	0	3879.76123	7103.957031	25155.98047	25587.98633	351309.75
17-DE-He-Mei-Cu_GB3_01_26861.d	1	15648.58496	46288.52734	19352.58984	3611.999756	33858.52686	18357.05664	2442.070068	7667.956543	4614.335938	23920.41602	6844.57373	30338.9668	5918.166504	0	86496.14063	5077.341797	13470.5979	133026.5	7419.991699	13483.66113	2039.2052	507238.0508	3871.119873	20778.37305	4255.520508	14091.94238	2674.989014	30519.57227	7378.629395	24388.03906	5039.614258	1679.401733	2695.996582	83663.94531	3423.833984	22579.47461	7611.282227	24215.85547	82965.92188	3415.994873	545241.1406	12351.92285	0	3495.885254	7287.967773	28839.99805	33503.96875	376244.8125
17-DE-HE-Mei-Gi_RD6_01_26765.d	1	15406.30176	16085.72559	40789.28125	1415.998291	11043.5293	71993.28125	10645.55322	5559.017578	9137.292969	37919.81738	10148.54736	21534.12109	40174.30469	4532.282227	80291.49854	3440.188965	59752.66016	103397.3672	5010.784668	7059.729492	0	590150.5625	4112	23107.61328	9235.972656	7850.416504	2274.623291	21278.75391	4064.700928	35846.78809	2575.150879	1203.702148	2548.922363	64680	2843.827393	158177.4375	36351.59375	191087.9219	63948.63672	1927.999023	398836.0625	24921125	5385.261719	3191.400879	7003.958008	21371.99609	47299.29688	346982.1563
17-DE-He-Mei-Gr_RB1_01_26810.d	1	17023.01172	17678.27539	12907.61621	2143.549805	17471.61792	35687.07422	5941.52002	33265.14648	38638.91016	227454.2969	30541.92871	117680.4238	130702.1699	5525.119629	324502.7813	3280.018311	17125.12305	123506.2969	7540.581055	9506.556641	2527.919678	745239.3125	4867.963379	28878.44336	8426.164063	13791.88477	2556.74292	28603.80859	5420.39502	22889.61621	4777.611328	1427.999878	0	124376	4043.153076	86547.83594	20170.31445	28913.12109	96779.10156	3095.989746	632837.4375	19745.25195	5957.182129	4067.471436	6487.964844	20659.97461	26360	296267.25
17-DE-He-Mer-Ba_GB8_01_26866.d	1	18168.34961	9939.005859	27333.30859	0	6829.403809	60246.62109	11527.42676	5500.514648	5139.593262	15459.50781	2830.574951	16755	6162.946289	3083.989014	42806.70703	6514.731445	12962.44287	265322.0938	8747.696289	9914.811523	2318.904053	769635.4102	4639.098145	25487.99609	11514.6167	5791.960449	2556.053467	28559.95898	9403.964844	18982.17676	2926.429932	1987.017212	5016	44232	2671.983154	31491.85742	9587.183594	28687.57227	88754.27344	3343.796143	566910.0625	27042.4375	4561.607422	3459.187256	6179.720215	22067.83984	46975.98828	285426.3125
17-DE-He-Mer-Gr_RD6_01_26835.d	1	18225.9375	24924.97461	10683.28809	1283.774292	24639.15454	20808.23828	6182.615723	6670.850586	4614.014648	22352.88721	3705.567627	28488.37305	0	6059.518066	70113.29688	4403.03125	37945.17383	124051.0391	6539.999512	7787.904785	2217.548584	598225625	4499.999512	25332	10125.29297	10127.97363	2120.326172	17823.11328	3443.963135	21164.67578	5536.953125	2187.928223	2847.911377	73236	3962.049316	122333.8438	29018.79102	153661.1719	54431.21484	2487.999756	320761.75	26004.3457	0	4918.458496	7795.998047	27227.56055	32835.99219	402779.0625
17-DE-ByAb-Gab-Ba_GA8_01_26856.d	1	17967.05273	21163.34375	0	0	38590.05811	18449.43164	10061.88477	3452.947266	9319.287109	25665.49609	3369.692627	18405.45508	26335.60352	3215.948486	48990.4126	10850.07324	34652.73242	908381375	21486.68945	10320	3556.75293	1416761461	7111.382324	46507.80859	32039.83984	6131.944336	3123.299316	39477.46875	10399.23242	25052.63086	6103.633789	3303.479004	2835.999023	60771.09375	4059.999756	85551.66406	22441.02344	94170.73438	116276.9629	3935.999756	659425.7305	42084.89453	3879.087402	8695.953125	7627.990234	28087.96289	29609.63086	366507.6563
17-DE-ByAB-Kug-Gr_RC4_01_26823.d	1	17507.48047	18887.66406	12395.47852	0	13714.43945	145447.4219	15885.25391	7372.116211	8797.37207	26019.64844	9028.905762	32132.91211	44116.09766	23124.27344	97143.26514	0	41320.89844	39951.02734	3207.276367	10518.37109	1307.989746	365479.1563	4315.910645	22303.24414	2828.371582	15487.1543	0	11071.82129	4442.112793	32624.99414	4147.063965	1383.14502	5885.715332	63312	1631.480103	129244.9297	30997.89453	132976.6406	56826.99219	2323.952393	321155875	19500.96289	4616.784668	2641.328613	9067.404297	29668	48727.94922	418849.25
17-DE-ByAb-Sla-Rmr_RD7_01_26836.d	1	18704.74219	11136	29162.38281	3591.996338	14819.1853	99107.75781	12413.89087	6694.478027	9454.933594	35809.42188	8823.352539	29697.38086	8042.012207	5112.779785	88018375	4332.276367	21647.89551	67456.65625	3965.778076	4862.437988	0	384690.9063	2815.999512	14095.69727	9151.951172	3683.999023	3624.776611	43919.24609	9907.172852	33592.11426	2637.218506	0	3959.965088	95092	1747.998657	39124.72266	12185.28516	42037.33203	116957.8438	3923.998779	766373.8125	11833.68945	4865.233398	2111.824707	7183.982422	28574.88086	44615.98047	350112.5
17-DE-ByFr-ErzV-Cu_RE6_01_26844.d	1	18100.07227	21260	15867.82422	1959.986572	22085.37891	27923.19727	5614.456055	8014.406738	8161.743164	67107.94922	11398.48779	41325.03516	60577.67578	2791.209717	0	2402.087402	38445.8252	106094.3906	6082.749512	8663.999023	3123.311523	816107.8125	5952	38771.33984	9703.991211	12088	2543.210205	23007.99414	2695625	31528	8800.444336	2089.073975	3527.997314	102996	4047.999756	143555.6094	27769.35742	205354.9531	51636.27734	1843.999512	292920.8125	35390.82813	4744.01416	5665.459961	9047.973633	30891.99609	43838.08203	485628.0313
17-DE-ByFR-ErzV-Gi_RC7_01_26756.d	1	17160.98828	12984	23563.46289	1799.886841	16841.40649	65760.57031	9616.586426	10827.30322	12827.40234	39846.53052	7759.465088	25589.55469	41739.38818	7830.847656	80639.09375	4119.269043	15126.50488	155306.1719	7708.40332	5271.918457	1967.295044	648501.6875	4463.987793	27987.94922	11818.8584	3836	3694.239258	33303.67969	5772.365234	22203.96387	3514.202393	1611.995605	3879.994385	75920	2095.965332	29282.85352	10442.27148	21960.29297	96750625	2671.994873	619866.8125	33015.55078	4273.334473	3951.294189	9195.998047	24343.91211	43348	415709.75
17-DE-ByFr-Wal-Ba_GB2_01_26858.d	1	3370.482178	24879.98828	128470.7109	2648.921143	9520.453125	16276.17188	6278.520874	14398.31787	15464.07031	38328.35938	13703.73706	32648.12109	34541.25781	2474.319336	88431.64063	9283.105469	23768.4043	557033.8125	17758.36914	16916.37891	3451.023438	1158877483	5915.560059	34264	21102.95703	9093.026367	3773.22168	44387.22656	16559.69141	19794.0791	7458.797852	3321.550781	4539.595215	71483.78125	2151.574219	47533.28125	16444.25391	24924.82813	112046.1641	3847.22998	714975.8818	34248.78906	3798.6875	5935.873535	7251.999512	25831.85938	34363.67578	372689.0313
17-DE-ByFr-Wol-Cu_RE2_01_26839.d	1	16178.02051	20736	95412.35938	6559.935547	12650.44409	15342.63379	5765.28125	5346.387695	4405.498535	16287.79004	2749.539307	16156.46094	27309.12305	2691.813232	40503.16406	9331.936523	24953.02148	534788.75	15171.92383	15122.85742	3761.534668	1236164625	5619.994629	36200	25753.76758	9067.806641	3559.976563	41741.44922	6659.984375	15544.87891	8346.916992	3756.896729	3784	60076	3696.026611	40693.63281	11018.04297	46133.05469	67658.94531	3195.75	419972.3125	32182.18164	4090.01001	8346.149414	8919.84668	29531.65039	35023.89063	423675.9063
17-DE-ByFr-Wol-Gi_RD4_01_26763.d	1	16127.80371	21245.21289	0	3007.998535	8350.558594	13946.97559	3579.128662	13599.48145	10994.05762	66035.28125	11033.92871	27990.21582	38483.22852	2354.871094	67247.97656	7161.456055	13166.38574	402252.1563	14623.36523	13403.51367	3041.641602	993279.5	4655.998535	31323.96094	19431.53516	7668	3731.305908	36351.36719	7406.026367	22154.61328	5431.938477	2999.779053	4245.623047	48836	3494.624268	21262.74414	7515.237305	10564.49609	79232.8125	2907.935059	468125.9063	33017.88281	0	7815.926758	6343.944336	21075.98047	50135.01172	301113375
17-DE-ByFr-Wol-Gr_RD5_01_26834.d	1	13839.43555	11554.74707	12879.54883	3007.996582	4912.46875	53169.48828	9844.788086	14678.07202	9965.974609	66854.97461	5387.612793	55371.83203	78499.69482	3431.998535	142846.2656	2423.78833	33004.06543	88807.00781	5707.271973	17021.01953	2175.960693	685314.5732	5931.484375	40203.17969	11073.29346	19670.42578	1591.930786	19739.95508	4259.984863	25028.56836	6818.024414	1710.46936	5059.913574	107507.8984	2163.517822	99363.52344	23110.50391	123503.4651	61472.14844	2391.99585	421864.2148	30419.92383	0	6720.007813	11143.59375	34863.98828	41911.98047	597921.1875
17-DE-BYFr-Zen-Ba_GC1_01_26794.d	1	15108.5166	7276.213379	28181.01172	0	12154.66394	34139.99219	12287.32471	12459.06738	24619.4668	53046.51172	12276.65283	61671.18359	89750.59131	2771.988037	180006.0454	0	29921.88477	30886.04883	3929.221191	11424.96387	1145.782471	210519.7344	1863.997681	9327.995117	3115.029297	9550.022461	2715.917969	28031.97852	6691.940918	42218.69336	0	722.4245606	2875.999756	79852	1887.999756	153566.2656	50261.46875	88163.38281	94645.54688	3427.996338	589561.9375	6218.789063	4670.844238	1111.762085	5931.999512	19379.88477	40191.82422	239331.7188
17-DE-BYSr-Gam-Ba_RB4_01_26813.d	1	14926.01758	6652	45389.32031	0	8293.958008	23811.31445	8442.196289	14219.3418	13641.68848	39508.33984	11607.3374	53614.97656	105785.9521	0	167012.3906	2132.979492	7633.336426	58412.57813	3039.980469	20336.43945	0	297909.2813	2655.990234	13343.61133	4523.442383	14359.94824	3135.888428	36523.95703	9104.53418	28440.02148	1579.052734	0	4347.970215	44967.99609	1903.941528	22720.68555	9068.521484	11463.32422	130111.1094	3547.998047	908063.25	5663.129883	3400.416748	1755.935913	5415.993164	15155.99805	22663.98438	181072
17-DE-BySr-Gam-Cu_RE8_01_26848.d	1	15711.34961	22493.60156	0	17255.75195	14732.07764	17697.87891	4462.995605	6653.710938	2978.560791	19339.58008	2971.886475	16733.11719	40267.93604	3851.933594	47220.22266	5015.745117	5655.104736	207413.3438	8959.169922	12726.8252	1658.785645	506329.2813	3179.999756	16799.99805	7972.687012	7643.194336	3067.981445	36764	6596.810059	19913.57422	4927.147949	2034.722046	3547.99707	49824	3275.00415	8537.34082	2285.500977	6168.325195	72654.44531	2659.971924	458795625	9385.97168	3276.741943	3623.467773	5855.999512	21523.98828	31383.99023	293877.7813
17-DE-BySr-Gam-Gi_GA6_01_26854.d	1	18709.08594	27474.83984	1553.988403	4223.983398	19168.69702	30143.82617	10676.06238	11427.86914	9921.956055	29124.1272	8252.747314	25824.69727	59435.63818	3273.329346	77565.75	5648.268066	24647.35156	191400.8281	7198.34668	31588.40234	1887.716187	479156.75	3183.992676	16551.96289	11528.52441	18820	3623.795898	50781.21484	10512.62891	15117.05078	2706.13916	1299.90979	3011.999756	54696	2869.149902	43086.96094	14692.50195	35162625	111363.9219	3487.985352	751720.8125	10834.11133	3182.728027	2342.853271	6179.999512	22815.98047	29555.90234	262192.3125
17-DE-BySr-Sei-Gi_RD3_01_26832.d	1	18148.91602	29797.65039	78473.94531	1215.890747	15846.48438	13786.53223	5150.474121	6165.253906	4638.862793	16207.80444	0	14515.48828	29212.51367	1083.366333	42334.99219	9020.582031	49039.79492	621807.6875	17375.6582	18387.74219	3698.609375	1175211651	6435.206543	37238.15234	15337.82129	10614.16699	3297.541504	33971.96875	19292.91797	31174.09082	6175.146484	3635.991455	7595.961426	43687.94922	2219.997803	108198.2813	26286.29297	116015.5703	109511.4453	3739.999756	748186707	26227.82422	6080.892578	6558.761719	6731.920898	22723.99805	56311.64063	306502.8125
17-DE-BYSr-Sei-Gr_RA6_01_26737.d	1	13327.23145	11998.72363	50827.55859	2883.986816	9381.553711	14040.12891	6179.45752	6957.358887	0	18244.15527	0	9703.835938	0	1493.592529	0	6681.440918	24865.34082	363901.9063	11825.34961	14661.62402	2963.95459	922797625	5343.998535	30499.66602	13724.63672	10035.96973	2233.770752	30409.86133	13050.85352	23847.85254	6355.905762	2687.995117	7167.733887	43504	2151.565918	38647.35547	8862.408203	57447.89844	68156.71875	2515.999512	509816625	18787.56055	5456.00293	4633.343262	5623.986816	16887.99805	59328	299627.8125
17-DE-BySr-Wes-Ba_RE4_01_26841.d	1	17809.98047	42775.96484	0	1739.988647	32087.83008	8525.043945	3779.78125	6214.700195	5622.77002	20125.89551	2871.23584	14375.65723	18982.0293	0	37424.57422	7840.864746	55055.88281	503962.0938	13583.24219	19778.07617	2547.863525	905468625	4768	30331.99805	19578.35742	12042.60352	2900.053467	36116	6604.972656	24467.99463	4099.606934	2581.797119	3747.980957	41060	4418.111328	167795875	39692.76172	220360.2656	72678.69531	2300	439584125	20784875	0	4798.666016	5299.980469	17279.96484	43075.92188	227304.8125
17-DE-BYSr-Wes-Gi_RB5_01_26814.d	1	17363.19727	15575.99707	0	1639.99939	7544.420898	19960.55078	9180.1521	11997.69556	13195.75098	37522.65137	8470.516602	30184.22461	51231.77734	0	94923.35645	5918.50293	80952.4082	296704.1875	10523.99805	20440.93945	2724.726807	761027.5	4887.987793	26290.64453	13458.38672	17474.29492	3486.89624	43835.92578	6611.368652	27406.88184	3100.525635	1823.993286	3972.455078	79208	2659.810303	174215.3438	45764.16016	164730.75	87311.10156	3019.999756	546905.1875	22679.61914	0	4398.629883	6663.333984	24011.99805	42479.93359	307488.4063
17-DE-BB-Els-Cu_RE3_01_26840.d	1	17603.36914	18513.91211	35268	2991.946045	17942.91992	22011.74609	7237.444336	13843.56543	12512.20703	56627.6416	14523.23535	41647.07031	0	4862.893066	117838.2344	7081.258301	22407.97656	298956.6875	9521.868164	17427.37305	2798.449707	798568375	4599.998535	26095.8125	16433.68262	11684	3039.834961	32083.99023	5835.857422	24657.14795	7610.210449	2917.953369	5067.999023	56856	4847.972168	74101.77344	18667.22461	78696.64844	70387.85156	2891.995605	423439.4688	20942.83398	5403.602051	5176.648438	6819.984863	24359.99805	54007.96875	323739.9375
17-DE-BB-Els-Gi_RC2_01_26821.d	1	17333.49609	15398.11328	0	2503.825195	8216.479492	16032.87891	8486.298096	8047.990234	10005.68066	37048.58691	9187.026367	27303.4082	0	4338.879395	81194.91406	8549.266602	26922.4043	422471.3125	13310.30859	21420	3581.10376	948594.5	5599.716309	32508.11328	17129.03516	17905.43164	4131.760254	51333.42188	7248.772949	22304.44629	4320.62793	2471.894043	3670.470215	84975.96875	5475.103516	60032.42578	15290.57324	72710.91406	101042.0313	3167.590088	670234.4873	31581.51758	4326.94873	5639.943359	7571.84082	27219.99414	32435.87695	414915.6563
17-DE-BB-Jak-Mix_GA2_01_26850.d	1	16839.92383	19535.87891	37626.48828	2011.80896	11532.73926	9215.911133	2419.990967	5015.546387	6586.999023	17275.99805	6818.796875	15563.16309	0	2459.990967	43580.40234	6351.342773	29912	331380.2813	10447.43652	17088	2494.831787	721806125	4048	25816	14767.85156	11883.99219	3352.888428	37443.98047	8227.435547	20238.21973	4849.418945	2445.626709	6164	57976	2503.953613	53433.98438	15020.50977	61812	77887.54688	2815.907227	539000.75	15799.16113	5156.554688	4513.818359	5551.994629	21231.99805	42487.98828	267272.7188
17-DE-BB-Syr-Mix_GB7_01_26865.d	1	17920.7793	20726.1875	14054.09961	0	11782.43823	14517.25488	6313.332031	8622.731445	4812.3125	22214625	6507.511963	27752.81445	44434.85156	2560.644043	72040.88281	7446.518066	11231.81201	326414.4375	14239.78809	24395.97461	3031.883301	969478.1426	5307.137695	36686.38672	27146.16797	15800.84668	3524.166992	43471.94141	12018.1748	27589.99121	5506.953613	2527.932861	7863.980469	77511.9375	2007.940063	27302.85352	8858.755859	30805.60156	142834.6094	4483.933105	877153.9102	15635.70996	4862.46582	4949.943848	7831.948242	28351.96484	47059.67969	383472.5625
17-PL-Mag_RC4_01_26753.d	2	15300.73047	19485.82617	37584.56641	4243.994629	7651.381348	3941.150146	1985.913818	2398.692383	2311.33374	4510.516113	0	7210.731445	0	7209.629883	16708.05493	8038.415039	20791.23047	394142.9063	10591.27051	3575.816895	1803.977661	567685.8125	3435.915283	17511.99805	9738.623047	2803.996338	0	12135.97754	6578.956055	5568	4799.93457	2467.889648	5508	12448	1487.704102	32831.61328	10598.37012	24326.73633	37460.70703	1767.954102	213384.3906	7935.299805	3738.479736	3886.974121	3579.840088	9299.805664	32191.93359	119426.6797
17-PL-Now_RE4_01_26771.d	2	14755.67188	23730375	0	20859.82422	3288.503662	3620.306396	0	3394.38208	2450.006836	4677.295898	0	5600.344727	6907.533203	0	10799.93555	4570.287109	8198.292969	167971.1563	7519.180664	3823.959473	1835.230225	403827.9375	3507.999512	16363.7334	5659.643555	2139.999756	1288.275879	9211.764648	6610.827148	14963.69141	5018.913086	2079.999756	5751.900879	11124	1819.995483	6889.594238	2537.744141	3265.237549	44176.99219	1883.992798	196266875	12236.14063	4213.187988	3175.977295	3999.937012	14067.99023	45523.89844	161412.3438
17-PL-Opa-Ari_RE5_01_26772.d	2	14872.88574	17418.09961	60979.64453	0	6271.006348	3641.357178	0	2714.532715	0	4874.244141	0	4948.743164	7715.726074	2101.881836	10673.78223	11271.32813	12968.04932	580065.3125	14368.91016	0	2182.953857	625878.6875	3763.990479	21740.9082	8114.426758	1735.999878	1716.242432	19175.01367	9757.789063	10209.28564	5013.126465	2987.115723	5895.913086	16112	1623.719727	12928.19824	3901.022949	8254.458984	50732.54297	2123.402588	293469125	5998.508789	3988.355469	4415.987305	3259.974609	10651.89746	35647.69922	121065.3828
17-PL-Opa-Gi_GB5_01_26790.d	2	16635.99414	14116	31070.58594	0	8460.597656	1183.44165	0	2901.51001	0	7845.437744	0	7938.820313	7832.648438	3272.628906	32289.59912	3973.479736	54273.69336	86350.91406	4003.90918	2315.967285	1166.224731	230768	1727.998169	9175.999023	8507.992188	0	1291.999878	9176	6899.995605	18660.97607	2483375	0	9680	15972	2055.998047	126485.6797	31094.31055	88283.94531	37341.47656	1847.939331	208305.5469	4019.136963	9901.600586	1627.504395	2455.834229	7459.324219	91523.92188	69538375
17-PL-Psz_GA4_01_26779.d	2	13974.69824	22980	49213.41797	5235.999512	5074.11084	1999.474243	0	2814.608887	0	3518.824951	0	3869.312256	6073.504395	3792.239746	11307.37451	6476.223633	5097.782227	357279.0446	8611.047852	3294.982666	0	457288.6563	2671.998779	13627.99316	6939.558594	1339.999756	0	11000.11328	7322.214844	10676.9436	5403.488281	1887.946655	4651.804199	9448	1295.693481	18099.16211	6412.82373	11631.53711	40050.60938	0	185032.7656	8255.948242	3638.86377	3030.922119	0	8403.974609	29139.98438	82026.99219
17-PL-Sie_RC3_01_26752.d	2	13491.61523	28763.68359	18891.69922	0	11065.18994	4866.428223	0	3206.0625	0	3415.970703	2359.999512	4574.321777	0	6686.702148	11037.91211	3898.321289	9939.789063	145754.1719	5945.04541	4608.407227	0	357564	2779.999756	13887.78418	3767.756836	3256	0	9775.279297	5448.547852	10738.4502	4050.997314	1391.906006	6831.993652	13408	947.9867554	9578.790039	2992.921875	7377.433105	35743.67969	0	182056875	9207.654297	5924.692871	2438.88916	3819.992188	12103.98242	47807.90234	156196.0469
17-PL-Wit-Epo_GB6_01_26791.d	2	15490.22656	17598.94922	30571.94922	9051.774414	9287.732422	2247.744385	1815.728516	0	2913.333984	8327.224121	0	9278.345703	9160.849609	0	25269.82861	9076.070313	17071.07617	467781.8438	11816	0	2368.615967	654623.4375	3695.994629	21143.74609	24031.97656	0	1781.046143	12775.11035	7392.751953	16623104	6500.679688	2863.346191	3931.975586	15408	3283.99707	61037.27344	16693.55469	49476.63672	42020.48828	2227.973145	212848.5781	8834.115234	4700.214355	5239.966797	3879.970459	11867.43359	47123.35156	116518125
17-PL-Woj-Ba_RB2_01_26741.d	2	13916.01367	8200	56477.78906	6163.987793	12749.28027	1403.99707	0	0	0	4195.440918	0	9511.754883	7039125	2359.605225	10433.33984	13551.98438	10906.93555	897243.75	15316.52344	2967.966797	2935.939697	822373875	3863.997559	20715.71484	19205.19141	0	2172.082031	23646.04688	8987.730469	10892	6330.739746	3759.945313	3731.997559	18576	2655.996826	16641.71289	5558.17334	12546.47559	34658.12109	0	207913.5313	10135.27051	3655.237061	6315.088867	2051.995117	6951.97168	33595.98828	91468.01563
17-PL-Woj-Gi_RE1_01_26768.d	2	14748.62891	26459.99805	37867.36328	3935.990723	9405.925781	3407.671875	1714.49707	0	0	7214.020264	0	7182.782715	0	1444.091187	16519.23047	6181.671387	17533.73291	239251.2031	9172.59668	7495.998535	2803.992676	650373.75	3295.993408	18235.57227	9995.50293	5507.969238	0	17163.99219	5983.633301	13776.24146	6875.834961	1970.21167	2943.124023	25227.99805	3847.924561	27077.49609	8798.923828	23444.95117	42440.67969	1747.999634	244551.25	21636.66406	0	3647.965088	0	13803.98047	26607.22656	175212.4844
17-PL-Woj_RE1_01_26838.d	2	16345.23242	27239.98828	42799.70703	1159.974487	13834.19824	6719.878418	6050.424561	4638.645996	9085.90332	29003.55371	6794.827637	20114.32617	37848.67261	1555.755859	75011.14258	3516.89624	122904.0625	183227.4375	8425.75293	22355.18164	2046.651855	644862125	4719.993652	27018.24023	20700.24756	19415.99023	2694625	33519.99609	5320.439453	22594.85449	2923.367676	0	4050.644531	53012	2867.999512	287463.4063	58544.10938	335642.9063	69942.60156	0	383796.25	14675.36719	4474.137695	2939.955811	6031.668945	20759.98633	40719.11719	281665.8438
17-PL-Wro_RA5_01_26736.d	2	14079.69238	11953.41992	51318.88281	2439.999512	13358.41406	2482.390137	0	3570.785645	0	10391.9895	0	5345.575195	0	5058.334961	4244.950684	9664.268555	16429.32813	598749	14232.85352	3375.949463	2168.451904	665467.9375	3715.999512	20963.25195	23521.98828	2515.988037	1989.352783	23055.98242	10778.75098	15460.73853	3883.994873	2751.999512	6467.941895	20980	3209.839844	40226.73438	11495.22754	47131.46484	39724.14844	1507.953613	262372.0938	15632.45898	4733.737793	5070.742188	2339.990967	8139.997559	48703.99219	107572.4609
17-NL-Alp-Ba_RA4_01_26805.d	3	16461.61523	31147.99414	15708.55371	2039.983398	18267.63184	10348	0	5787.936523	5349.442871	32859.99658	7545.421143	19372.82813	30509.59619	0	49035.22656	3664.196777	54419.02734	92549.96094	5323.915527	3699.928711	0	499891.8438	3675.999512	18832	14041.75879	3647.996826	0	11739.97168	3839.65625	21064.71338	3767.937012	1135.564697	3751.999756	28508	3625.786377	118450.3828	23702.17773	143322.3438	36452.36719	1487.999878	183392.1406	12561.72168	6899.921875	2883.887939	4235.968262	12251.89453	74499.96875	148634.7344
17-NL-Ber-Cu_RB8_01_26749.d	3	15733.32031	26032	28087.57031	0	17797.34961	4827.528809	0	7671.37207	5710.166016	22132.26953	5085.537598	16869.27734	19195.60938	0	65586.60449	2517.920898	144336.5	32582.76953	2883.507324	3140	0	161214.9219	1843.997192	7770.021484	4015.843262	3231.999268	1579.735352	12791.99805	7143.174805	19731.2666	1896.940552	0	7311.996094	30063.99805	1839.999634	303812.4688	74529.02344	256878.3438	39016.37891	1635.942261	238751.5	5242.411621	9706.770508	982.4640503	1975.897217	7763.703125	94218.9375	68485.5625
17-NL-Bre-Mix_RC1_01_26750.d	3	15478.90137	14579.85156	25419.11328	3255.999512	9515.509766	19565.52344	4835.994629	5245.120117	8099	34772.17773	3921.157227	22316.48633	27972.04492	0	64890.75	6327.293945	62514.9082	178577.9219	6995.980469	3859.845703	0	604417125	4103.993652	22490.03906	15545.37402	3727.927246	1863.999634	16095.87988	4675.958984	20887.53613	3419.393311	1423.945923	3007.970459	39104	3919.999268	164112.3438	34827.97266	205205.25	36993.10547	0	198986.2813	14089.91895	4857.064453	4195.007813	4791.965332	14520	47507.99219	204434.8281
17-NL-Oir-Mix_RB4_01_26743.d	3	14001.19336	26990.0293	29662.88281	3323.753418	18965.99219	9465.821289	4548.919922	6562.282227	0	28361.04297	8886.408936	18466.45313	0	935.6228638	0	3523.438477	63616	73041.29688	4109.700195	0	1330.487793	326838.8125	2667.996094	14359.79883	8063.791992	2927.666504	1679.043579	12851.93066	4154.816406	17911.40186	3611.804199	0	4147.396484	28036	1959.930786	181001.0156	41296.35547	203742.1563	29034.68555	0	149443.75	5922.620117	5668.123047	1906.471436	3127.996826	9095.998047	62811.97266	135868.1875
17-NL-Pri-Cu_RE2_01_26769.d	3	13248.51367	45371.69531	61193.72266	7863.986328	29247.50928	14555.97559	3659.73584	0	7219.289551	28028.47461	3982.355957	15930.77539	32273.87891	1271.529419	61142.06445	7053.737793	28792.14355	392295.9688	11216.09473	3707.994873	2383.375488	788796.5	3703.999756	22679.96094	14182.45117	3656	1739.97168	13923.38477	5459.412598	13142.74829	8426.092773	2327.793945	3563.914307	31176	4536.53125	91151.95313	16841.67578	132024.1563	46260.34375	1791.989502	245847.5938	10417.16895	3902.315186	4539.980469	5079.362793	15635.7334	42151.99219	224109.5938
17-NL-Stm-He_RD2_01_26759.d	3	15323.47949	20458.41797	17794.79297	5759.979004	19327.30176	4601.108887	2716.082031	4704.489258	3933.151611	26973.18945	6241.569824	23213.93359	24199.04102	0	72886.87402	3972.482666	83263.89453	81898.4375	4462.382813	2867.956299	1689.004028	365000.0938	2183.999268	12935.62598	11451.99219	0	0	11751.96484	4075.318604	27962.2998	2999.258301	1168.895996	3854.852661	32720	3315.936523	188926.7188	39803.32813	206341.2188	34143.01172	0	183941.5313	11255.35254	6315.11084	2698.869141	0	12171.98633	61003.99609	161408.4531
17-NL-Ter-Cu_RE6_01_26773.d	3	15716.73633	26149.16602	71026.22656	8679.984375	12218.30078	11620.7041	3505.9375	3078.964111	5925.154785	13691.98438	6464.593018	13165.55176	25549.0918	0	56885.65039	5380.782227	50706.32813	192194.75	5821.387207	3151.921631	0	476609.4375	2711.899658	15471.99805	11878.23535	3251.995117	0	10721.10547	3702.287109	17342.97021	4640.577637	1319.998047	3053.452881	26572	4572.79248	108542.2969	25579.23242	130729.5391	32852.67188	0	160647.2813	13018.76074	5722.983887	3007.813232	3659.993164	12583.83203	55007.98438	144274.1719
17-NL-Ude-Ba_RD3_01_26762.d	3	16099.95801	10276.43555	14204.40527	1275.998413	14069.12109	10732.66992	3316.959473	5101.536621	6540.62207	22856.86719	2990.339355	18359.89844	23527.09375	0	52151.20703	9859.851563	40183.60352	451868.0625	10315.00586	3406.928711	2295.027832	847584.75	4463.991699	25087.88281	22406.37109	0	1913.296265	15975.79785	7937.75	14746.50244	4739.481445	2075.967041	0	38444	5266.040527	105611.3438	23099.54688	138593.8438	48923.28516	1899.994995	285063.0938	17073.94141	4169.34082	5407.723633	4603.981445	14395.99414	37603.98828	211062.9844
17-NL-Veg-Ba_GA3_01_26778.d	3	16608.71484	20603.32227	9865.983398	4300	9264.615234	5253.124023	2352.407471	5041.710449	3035.211426	19509.42822	2389.035645	19333.12695	18895.93555	0	52214.99756	4821.345703	65191.57617	90083.96875	4526.730469	0	1161.204712	281638.8125	1840	8503.981445	15795.50049	2103.999756	1532.495972	15514.34961	5359.999512	35508.67822	2663.999268	0	2355.300293	36436	3323.796875	170736.7344	39559.70703	188002.3438	43186.58984	2051.997559	230598.9844	11594.49805	5132.518555	1860.409058	3007.941406	11055.99902	46595.99609	106818.1875
17-SWSZ-NL-Die-Mix_RC6_01_26755.d	3	15645.62109	12956.03809	17432.68359	2599.901611	10645.01855	4350.054688	3735.368896	5955.90332	7234.244629	27377.00586	2871.246582	17799.76367	20770.55469	949.3273926	63917.5625	7013.738281	81149.38281	210861.6563	0	0	1974.263916	563467.25	3347.999512	16127.51953	12247.97852	2687.996094	1890.95166	18331.91016	5973.853027	37541.87744	3158.181885	1363.438599	3575.998535	39444	3430.282715	214995.4375	41956.8125	246941.25	38980.05469	1831.999878	195508.9688	20302.55273	8497.639648	3457.441162	4295.992676	11707.99512	80113.69531	172871.5625
17-GR-HH-Agi-GroM_GA6_01_26781.d	4	14745.85742	51458.58203	15175.9082	2039.998047	22206.57959	1658.517944	0	2218.825439	0	0	0	5251.406738	0	16418.7207	8992.480469	4040.669434	0	187829.2344	6561.235352	0	1247.875977	275669375	2575.993896	12003.99902	4489.865723	0	1104.666016	8403.824219	7042.723145	3179.999756	3008.032959	1595.18335	3511.367676	12063.99902	0	0	0	0	47305.00391	2095.945557	254225.2969	4162.257324	0	1571.998413	3559.99585	10667.98828	19715.9668	115524.6719
17-GR-HH-Chr-GroM_GA7_01_26782.d	4	16178.65918	65058.36719	35647.99219	8815.949219	14667.40161	4625.429688	0	3876.988281	0	4712.595703	0	3938.662109	0	0	8036.417969	4882.613281	0	216702.5156	6932.02002	3863.94165	1609.025146	374212.3125	3244	13167.99414	2943.467285	3107.681396	0	6051.646484	4512.186523	11739.08569	2691.300537	1431.998901	6987.995605	7592	0	0	0	0	43830.01172	1734.432739	215443.5625	5151.205078	3524.058838	1915.960815	4099.999512	11699.97559	31868	131971.5
17-GR-HH-Del-real_GB1_01_26784.d	4	13376.5791	47500.28906	63783.38672	3467.99707	6162.149414	4639.992676	0	2937.193848	0	3396.426514	0	2654.937012	0	1483.928223	0	6807.158691	2907.083496	343721	8035.962402	3491.999512	1767.021118	537377.25	2119.998535	11883.75391	5908.354004	0	0	8007.166992	8887.756836	15691.02295	4444.368164	1739.706787	6055.992188	6876	0	0	0	0	59508.25391	2499.998291	344174.7813	11580.77441	0	1719.997559	2093.915527	6659.398926	37375.96875	0
17-GR-HH-Gai-Ald_GB3_01_26786.d	4	13875.66016	88719.98438	46027.97656	1651.99939	23931.51318	1896.547485	0	1972.904053	0	2171.99707	0	0	0	4035.999268	3206.694092	5141.382324	5218.427734	424703875	10260.31934	1555.997925	2268.125488	461183.9688	2387.999756	12655.66602	13382.29395	0	0	3671.887695	6881.699219	8410.152344	5426.472168	1915.639282	3827.997559	3668	911.998169	3352.561035	0	2071.988525	36978.9375	1783.997925	169211.2813	11753.87598	3050.398926	0	0	4619.936035	26899.99805	0
17-GR-HH-GroM_RA5_01_26806.d	4	13898.29395	66936	0	2479.99292	16080.59595	10369.98242	2142.01416	2950.757568	0	5107.072266	0	2524.898438	4895.681641	0	6127.038086	4844.425781	4483.805664	276740.2188	6251.734375	5611.643066	1415.918579	328015.5625	2491.999512	9519.999023	3516.609619	4100	0	10003.99805	8241.139648	11830.84521	3796.709717	1603.808228	5340	8208	0	4474.444336	0	2463.98999	45542.35547	2527.986328	266899.5625	4288.177734	3481.976318	2243.864258	0	4967.510254	28711.97266	0
17-GR-HH-Kav-Ald_RA6_01_26807.d	4	13455.34961	63670.88281	39351.93359	4755.995605	12449.45264	4919.258789	0	5122.653809	1663.907349	4557.667969	0	4011.22168	9496.534912	4323.101074	11556.92871	6207.367676	2418.482422	276291.7813	7486.20459	2727.655518	0	404917.5	3140	13419.93066	5587.544922	0	0	9135.433594	8236.834961	11428.8877	3947.703369	2195.982178	4979.997559	10088	987.9937744	0	0	1596.338623	49891.23047	2215.830322	262355.4688	8698.830078	3277.515137	1867.999268	3475.998291	11519.03711	28731.68164	119619.3359
17-GR-HH-Nea-Pen_GC4_01_26797.d	4	12742.21582	52667.27734	39671.71875	14751.98926	6347.290039	5707.988281	0	3419.520996	0	3919.752441	0	3233.81665	6980.25	0	8573.706055	5496.209473	2559.792725	258984.7969	7907.999023	3631.999512	1763.426758	422492.9063	2831.999756	13303.69141	4643.789063	2144	0	6283.995605	6187.999512	12919.89697	3042.530029	1803.999512	12979.99414	5764	0	0	0	0	47142.21484	1943.949341	245209.2188	8557.94043	5081.145996	1632.967285	2839.99707	7858.950195	53467.95703	78663.39844
17-PE-HH-AGU-Pen_RA3_01_26804.d	5	16995.63672	89919.86719	43870.65234	1875.99939	5697.941895	0	0	0	0	0	0	0	0	2804.042725	3536.124512	2723.851807	3026.478882	81152.39063	3923.999268	1876	0	170486.1875	1643.998901	6151.994629	1187.500244	1531.97998	0	4187.956543	2718.078125	12494.98218	0	0	4095.999268	4904	0	0	0	0	27172.41406	0	98543.05469	6730.259766	5221.831543	0	1127.987183	2895.841797	47679.98828	0
17-PE-HH-Tal-Net-I_RA7_01_26808.d	5	14494.11426	65124	0	1843.989014	2089.791992	0	0	0	0	1985.61084	0	0	0	1168.517578	4399.241699	3057.700195	2863.495361	195070.8438	7887.626953	3121.351807	1284.178345	291669.9688	2091.999023	10783.90625	4089.321777	3615.990723	0	4003.953125	1807.967773	34428.77393	1700.1427	0	3227.999756	3988	1591.965088	0	0	1400.768677	24341.58203	0	106467.6563	6544.605469	3154.348877	1027.929565	999.9841919	3279.883057	28403.62891	0
17-PE-HH-Tal-NetIII_GB2_01_26785.d	5	16422.19727	82119.96094	25695.58398	3135.942139	8205.282227	1863.153931	0	0	0	1404.993652	0	0	0	1690.502197	5272.79248	3565.302979	0	64712.57422	4620.429199	0	0	214877.6875	1791.996826	9895.961914	2923.603027	0	0	4743.971191	3727.816895	18129.24121	1667.433472	1059.99292	1943.998779	7552	0	0	0	0	33893.09375	1695.990112	170662.5625	9138.744141	0	1315.97876	0	6071.941895	16567.99609	56526.75781
17-PE-HH-Tal-NetII_GB4_01_26787.d	5	13201.96777	29272	30447.21289	2551.985107	0	0	0	0	0	0	0	0	0	0	0	3422.981934	0	86126.33594	4559.946289	2196	0	192281	1791.992798	8215.789063	5772.302246	1319.987061	1115.891357	5551.963379	3323.523438	27053.81934	1561.848145	0	0	5335.999512	0	0	0	0	32873.95703	0	154157.1719	6062.51123	3277.811523	1078.18103	951.963562	3359.86377	22979.9668	0
18-10-1_BC2_01_34015.d	1	20275.75586	213164	72979.0625	8629.1875	50733.65625	744465.75	83090.35938	44922.4375	116259.9531	318330.0742	58144.2793	315733834	665232.5781	16947.44922	32182.08203	15021.88672	195908.7363	1061690375	84948.30469	25165.08984	0	3494270.75	10763.9502	212685.9063	97066.66797	18202.42969	30273.8125	190026.7344	18661.02344	55229.20703	18887.38672	8659.6875	73467	266752	17559.57617	374129.0625	95878.00781	123107.1563	882086375	8094.646484	3680828875	124568.1484	111058.4531	24880.47852	9971.990234	16211.99805	1337018625	1019129563
18-10-2_BC8_01_34023.d	1	0	203816	25897.7832	7990.986328	45442.22656	356666.7813	41429.18359	20326.79297	8446.355469	79882.98633	13606.17871	137964.8101	206061.2188	87259.21875	4125.699219	46276.30078	17929.82324	3424757	160291.8047	12831.98047	14304.6748	3935687.75	9255.863281	195131.8594	86721.79688	7191.667969	23510.17773	166472.0313	61209.83008	35065.77734	42902.90723	15339.69043	34491.98047	158656	14202.55566	0	8061.656738	12269.64648	583894.3438	7525.668945	3029506	73630.89844	36250.71875	28649.49414	5647.703125	7159.998047	460975.6875	771853.3125
18-10-3_BC4_01_34017.d	1	15841.83301	474364.0313	154328.4531	9320.584961	40170.55859	255775.6406	62397.89453	62480.35938	105724.5313	187181.75	35132.52148	127632.1438	290089625	6807.773438	90056.96094	14985.81836	298983.7012	1370407375	73834.72266	67377.42578	10655.97852	3304476.25	9055.917969	181813.9375	87831.83398	33462.48047	14882.32422	105162.8359	43787.32031	69747.9375	22518.48633	8594.725586	246779375	104396	21312.36914	207612.2813	86629.53906	32549.48242	697259.5	8046.285156	3263152875	86551.96094	122888.0938	15474.41699	6295.935547	8183.968262	1816095.75	782494.0625
18-10-4_BD4_01_34027.d	1	19904.63086	174334.4063	119802.0938	17465.03516	50473.69141	145345.1719	24873.84961	80111.49414	187215.8125	281598.4727	48504.4707	241834833	45633.64453	12609.94434	16081.05664	23534.56055	137835.3867	2203625625	90617.92578	20120.60352	10499.29395	3000817.5	7707.994141	147491.9688	86721.19531	10070.7168	19850.25195	145598.0781	34770.09082	28464.76172	38245.21973	9930.583984	70355.08594	157220	11941.58105	371729.9063	92985.89844	172700125	237222875	7017.128906	1875871625	57227.69141	78618.60596	18259.49609	6419.83252	7919.819824	977346.8125	743494.75
18-10-5_BD3_01_34026.d	1	16852.81445	207543.5313	33287.66406	3897.206055	39526.80469	201127.1719	47102.4873	15825.80859	60653.20703	48908.72266	17046.57861	78664.17188	26270.85352	20981.66992	68497.02148	8113.976074	194159.5781	1076604969	41749.16797	24953.44531	7839.987305	1899890	6547.983398	101148.9375	61077625	18804.92188	11250.49219	84594.73438	45196.14844	69698.45313	13360.74609	4469.54541	155069125	102000	8398.50293	464098.3438	136235.6875	163597.6719	392268.9688	6891.867676	1981762938	44571.94531	106074.6875	8629.039063	5263.861328	6592	1386448	758704.2551
18-10-6_BC5_01_34018.d	1	0	279800	44689.75781	8418.227803	70526.01563	159390625	24762.85352	41557.18359	19316.29297	345173.8438	75487.52148	293297.7249	972760.7422	27677.88477	8529.865234	45920.64941	33942.12744	3780632125	167161	31983.53906	0	4407129.5	12419.9873	264611.75	226509.1094	14951.69824	21611.90625	161482.25	62869.73438	36200.25391	51207.63672	20664.6543	99219.63672	132040	21643.37891	38773.60547	15092.15723	0	543373.7813	7786.519043	2363809.25	105370.9766	54048.21191	41995.98828	4606.437988	5721.453613	445878.8125	666335.3125
18-10-7_BD1_01_34024.d	1	19754.70898	365996	210389.25	20588875	34185.37109	223987.2031	31087.08008	45155.44531	97124.24219	431266.6875	76105.30664	232280.6171	804929375	7025.625977	117911.7891	33730.00391	463654.8359	2473745375	122315.3516	26608.79102	13156.97168	3788003	9357.418945	188559.9688	166113.0625	13547.49316	17113.10547	128591.8125	15946.48047	26626.53516	30034.78027	12128.58789	57088.66406	124984	34987625	217795.3281	88652.49219	0	220387.1875	6588.928711	2003354.5	117518.4531	97346.03125	28659.46875	2951.978516	3676	1312075625	537498.7358
18-10-8_BC6_01_34021.d	1	17928.01953	341967.9688	131859.3281	6752.993164	43660.85547	346422.3125	59009.74609	69909.30469	97048.44531	765690.25	118686.5195	349283.5747	1362313422	10503.26953	254306.2656	20523.61719	1035471156	1257235625	68015.64648	30973.85156	12749.8584	3541570	8563.782227	169466.5938	99602.18359	20523.44531	14435.99512	100089.4531	0	42301.60547	32843.78906	6699.387207	90634.44531	109248	21233.30664	899334.4688	193741.8594	0	223243.0156	6628.365723	1946554938	151784.8438	77748.73438	18010.55664	2725.960205	2839.979492	1106575375	485503.6152
18-10-9_BC7_01_34022.d	1	20431.58789	234351.3438	97020.70313	9586.910156	29141.25	670451.8125	89524.86719	56741.45313	67419.78906	568655.4375	104511.9922	336847.7422	963978.7891	9901.763672	85559.99609	37794.09766	403078.9688	3017403375	139114.9492	28259.83203	0	4148274.25	10475.97363	210691.5781	183934.8906	18424.67578	17927.98633	124874.6016	63582.93164	31761.01953	31006.24219	12347.92578	135583.2188	114363.9688	21278.91992	342258.4375	126597.6094	0	464155.4063	7043.052734	2372182188	135917.4844	127479.0625	24066.9375	2827.999268	4263.821289	1620779125	549502.5044
18-10-10_BD2_01_34025.d	1	19544.04688	157909.9219	105421.3203	3509.659912	40984.14844	54784.38281	19255.65625	23091.86328	29012.36719	108920.1563	24169.25879	129744.7969	197062.5664	17071.23242	0	39264.79297	6652.730957	3173257.75	135807.8516	18484.03711	10653.14941	3255152.75	8239.424805	151035875	147832.7813	8840.894531	24573.22461	188070.8594	58744.82031	38135.66797	9124.728516	11959.91797	43978.33203	146776.9219	22163.83008	0	5941.780273	7197.99707	677852.0625	9286.263672	3539646.75	57163.17578	43202.52344	21996.61914	3123.08374	4251.865234	521320.75	574503.5
18-10-15_GC3_01_33979.d	1	18250.61133	307189.6563	91822.92188	5331.944336	29190.00195	139218375	35039.54883	23180.09961	15779.41016	114006.5	19327.01904	104438.9219	32856.73828	0	30278.36328	12007.96875	110433.2949	918999375	61166.16016	35904.23438	9683.795898	2820451.75	7991.730469	144151.7969	104331.6719	26320.74805	9057.345703	65299.61328	19663.86523	63752.21094	23920.05859	8603.5625	30465.13086	83804	8082.995605	236762.7969	60880.64063	142677.2344	137366.1406	5861.333008	1418403.5	79635.35938	45100.82031	17360.46094	5887.853516	8298.432868	390066.2188	872954.5625
18-10-16_GB3_01_33969.d	1	16390.85547	120924	48670.87891	4473.090332	28329.01563	64309.97266	32041.93848	0	63651.61328	84488.55566	4742.836914	69210.05469	18609.08789	10792.7959	18925.99512	24453.35156	79506.00195	3041748938	115446.4102	27446.99805	12551.91016	3934906.25	10006.88867	200485.1563	162732.6133	14169.48926	13292.38379	95967.42188	28863.58984	51905.38477	31712.04199	13706.06543	29059.54297	84607.96875	22366.73438	195711.3906	53528.76172	83380.65625	318013.3594	6101.614258	1690194625	87643.92969	30723.18359	22175.61719	5747.631348	8838.241211	254344.1719	747686
18-10-17_BB6_01_34012.d	1	18031.42578	153496	104551.3516	4974.180176	31998.61914	65734.10156	25997.76172	0	54781.49609	49509.57422	12378.16455	71468.63281	90960.64844	0	39513.7959	19000.25781	175950457	1923642.5	85479.74219	19376.3457	11754.54883	3026130.75	8547.973633	145417.9375	112993.2227	10306.38574	14123.9541	112642.1875	18640.76953	30290.22461	12715.42676	8751.993164	25361.10156	111387.9766	20963.79102	498232.5313	115483.3984	235223.9844	178420.6875	7629.230957	1508343813	94066.64844	27166.60547	17287.69531	3135.990723	5626.005859	315908.5313	605045.9375
18-10-18_GB5_01_33973.d	1	17250.99023	106127.2734	9070.907227	2018.204712	35557.11719	74828.98438	28088.92041	22416.97656	28190.98438	100091.7891	16289.11328	134919.9773	204618.8281	25263.53516	0	20383.88281	5793.179199	2013294625	95920.86719	24994.40039	0	3578747.75	8995.999023	168961.1406	74092.98438	15571.01074	18811.95898	133437.8906	59281.25	57746.97656	10970.52173	11659.87598	19960.63867	157523.9531	20972.83008	28077.49023	10375.07422	11101.90527	490002	7478.688477	2529856063	78114.82031	17765.63477	19046.46289	6243.991211	10371.92969	184023.1094	910368.6875
18-10-19_GC2_01_33978.d	1	11325.53809	69800	14396.97949	8098.337402	9478.757813	210976.3594	25816.69141	34761.83691	83197.39844	178776.3438	25693.40381	137897.5469	34618.35547	33453.23047	58436.26172	3990.819336	227387.5781	375804.2031	25729.23926	11590.83203	5851.769043	1518787125	5251.939453	91713.82031	44500.31738	9557.679688	5790.490234	39633.57813	17798.91992	49779.76563	13275.87305	4859.734863	19219.38672	94135.98438	10179.4668	352104.75	110918.4141	84063.83594	155978.1094	7563.176025	823764.3125	50187.85938	37735.00244	11159.96973	7146.027344	10033.27539	366159.6563	897821625
18-10-20_BB5_01_34011.d	1	16796.38477	130292	66125.04688	3582.126953	34033.1875	67569.78125	7178.413574	0	48694.30078	73327.72656	14300.8584	97177.07031	30441.33984	7970.185547	11071.08545	29585.1582	39839.95801	3256211188	118327.9375	19859.91016	12929.71582	3854946.75	9314.824219	173128.9219	158942.3128	11096.60938	13731.36426	110910.1563	23939.50391	45815.58203	31989.35742	16183.94238	23931.77148	88984	25373.35156	126841.4688	35200.12891	42911.64063	167254.5313	0	1567446625	72383.53906	19732.18945	29631.94922	4157.208496	6495.757324	240927.3906	658755.25
18-10-21_GD1_01_33987.d	1	11959.78027	100815.9297	121148.1797	8487.058594	9191.070313	193986.5156	46798.2793	0	64392.19141	122440542	13926.7793	79302.1344	0	7258.500977	6595.451172	30304.70117	37788.6084	3597930875	116745.9219	22421.74219	0	3929142698	8340.045898	180819.2813	206652.8555	12393.04004	16265.80176	112259.2109	17360.89648	39810.61133	39393.4834	14223.94727	33825.42188	95623.99219	37702.87891	75476.54688	23948.70508	26823.32422	244622.6641	7054.6875	1221019938	98553.60156	34778.12988	31242.66602	5327.700684	8283.82315	309286.5	787267.5
18-10-22_GD7_01_33993.d	1	15656.13477	161264	36224.75391	0	34711.91797	92607.60938	52381.93359	22059.30078	52805.63281	160615.8828	23898.18359	104248.5054	26153.66797	0	51199.64258	11495.99902	271907.4785	907859.5938	46197.4707	20208.28516	7432.663574	2024917.5	6531.993164	111088.0156	80258.01758	13187.14551	9887.475586	65632.99219	47502.75391	75062.86719	10639.82031	4283.500488	59834.49609	87611.97656	13127.56641	684197.3125	165951.4531	485888.9063	274843.1953	5982.939453	1427387875	34190.15625	68130.00684	9090.878906	5175.911621	6907.821777	744381.0625	769990875
18-10-23_BB8_01_34014.d	1	18771.70117	205496	84016.82813	7659.681641	25053375	104724.2734	36859.68555	17142.66406	86156.17188	85293.54883	18298.19873	104609.3359	178403.3125	21482.67578	0	19897.29883	97944.38281	2938766563	107736.5703	31327.99023	12869.57227	3760750	10271.99219	198552.1094	82834.42279	19266.61133	13202.7207	105527.8203	36049.44922	37147625	25119.37891	13183.42188	29444.9043	103276	14061.91211	215164.3438	59940.61719	81728.74219	230729.4063	7403.527832	1355494.5	47264.28516	33792.03516	18298.38672	4915.999512	7915.933105	220691.4375	749305875
18-DE-10_GD8_01_33994.d	1	0	231860	121983.8125	17115.26172	23111.87109	129459.1016	32812.08203	11720.08789	34342.12109	62921.53516	10863.20166	72369.77393	21261.65039	4659.104492	47337.41406	11319.96191	162241.1309	1101873125	58256.5918	20165.58203	9773.776367	2906506	7827.929199	138766.2031	75367.84375	13229.59082	9235.901367	64277.85156	18088.35547	47978.14453	31955.34277	10399.28906	34926.04688	66504	16489.85547	323690.3125	80382.72656	155482.9063	245525.2344	5663.630859	644694.25	74815.30469	49167.58691	22268.04883	7047.70459	8825.430664	521207.8125	823257.5
18-DE-11_GA4_01_33962.d	1	14998.76953	143278.8906	0	0	30483.35938	26768.58398	14444.93164	17489.28711	44107.65625	48196.10938	9997.662598	44282.80786	0	14051.34961	10876.73633	40558.66797	72998.43896	4589988875	128949.0859	23220.09375	13359.99121	3872960	8203.035156	172935.1875	178308.3555	11071.09277	12747.99219	94162.67188	37372.25781	27267.81738	24531.04883	14623.98242	18781.4668	69099.97656	24246.64063	163945.4375	44270.85938	90412.92969	130137125	5969.803223	1208799531	79738.80469	22711.53613	26275.58398	2823.970459	4399.996582	163659.6719	542807875
18-DE-12_BA6_01_34002.d	1	16148.52148	169287.5938	117597.0234	5123.798828	30438.97852	88940.07031	29290.75293	15961.90625	21017.15039	55807.4375	16400.77051	90365.52393	177447.5156	25434.27148	19251.11035	43295.86719	67796.96436	3810120875	112198.2305	16928	10847.9873	2821510.75	5647.876953	114730.0703	99366.74219	9424.393555	20019.95898	143949.0156	54020.96484	58560.47559	14196.68066	9379.797852	42619.95313	115960	14823.35645	148572.25	36499375	110389625	470393.8438	8621.654297	2391345625	57601.29688	45538.48535	18804.54297	4211.941406	5167.535156	455326.5938	621855625
18-DE-2_GC7_01_33985.d	1	14945.23047	312535.4688	23610.35938	1655.784424	46148.35547	148697625	38175.7168	16954.33594	20071.8457	82912.2832	12381.05322	76887.78027	28728.64453	10403.53711	7682.705078	14059.84473	25425.90625	1935822125	79509.53516	34097375	0	3102398.25	8711.898438	160662.0313	47738.98242	20703.65039	10755.91602	71240.9375	26747.54297	76725.56055	27988.29102	10314.68848	46210.36719	71615.97656	6528.79248	49687.05469	15122.28125	0	184252.7969	0	1540173625	48152.33203	33848.2207	12526.28809	5739.175293	7334.659448	245615.9375	774029125
18-DE-3_GA3_01_33961.d	1	16070.0332	119255.9141	0	6669.966309	25255.1543	71073.73438	15602.13086	27924.83789	55092.03125	72293.2124	8055.952881	50533.75122	0	18369.40039	11291.42773	33773.55469	51359.51367	4239935625	116048.9727	13123.99902	0	4163936664	9747.938477	174113	203889.5469	8261.482422	14251.91211	95455.94531	38851.72363	27699.99609	46085.10547	23243.94531	21767.46875	73904	30048.32422	94288.33594	28385.00586	28087.65625	128312.7578	4918.058105	1166020344	97566.96094	24680.32129	30198.04883	5491.999512	7727.84375	212261.3281	678326
18-DE-4_GD3_01_33989.d	1	15454.96484	291324	32613.57617	7239.387207	32886.16016	108470.4531	37798.27148	14437.99121	14393.25391	72506.78906	11970.4436	61639.91699	146605832	9929.755859	8557.749023	14135.99609	32004.74316	1525703625	68959.38867	33473.98047	11426.35352	3025307.5	8595.625977	155668.4531	118428.6426	19736.45898	8747.892578	60117.64063	24165.80273	62136.96875	39666.85938	10746.28516	73289.78125	60691.98047	7808.654785	78498.89063	0	48084.22266	136109.1719	5107.546387	707396.5	55165.70703	45421.30664	18298.79883	6675.979004	8175.952637	412273.6563	770994.3125
18-DE-5_BA1_01_33997.d	1	0	113167.8984	29410.53125	2263.590088	21659.29688	189624.0313	57985.06445	24877.74805	36559.68359	112963.4219	15867.38184	125258.6228	43215.40625	11751.33301	35419.08984	12043.88184	108177.1162	1157265094	65561.34766	25408	0	3085177.75	7875.163086	152532.5	96104.83203	18169.26172	12126.55664	85943.89063	49671.75	62233.34961	16703.96289	8579.742188	38860.60156	134616	19735.41406	240987.0313	64167.49219	130825.4453	163959.7188	6894.350098	1767443063	111708.0781	56303.38867	19300.46094	6831.970703	10286.19727	520983.3438	925614.25
18-DE-6_GA7_01_33965.d	1	16557.5	211540.3594	87263.21875	14380.40625	34724.35547	131083.2344	34742.31738	16893.20508	15524.81152	114216.4609	13737.73193	67062.21875	110148.4785	4406.224609	36434.51172	10967.04004	152201.2051	934621.9375	57048.07227	21047.92773	9122.120117	2340568.25	7511.98877	122624.6016	96318.36328	14279.87305	9033.186523	65329.80469	16359.16016	42053.4082	15878.43066	8851.009766	40162.77734	77011.97656	12188.35547	268341.75	69108.63281	156696.7031	235868.2734	0	1245696438	58300.16406	46282.5752	15871.93164	5840	9482.451172	447087.1563	807308.75
18-DE-7_GB4_01_33970.d	1	16575.00391	233602875	115863.2109	11707.09863	40932.53906	104861.3047	26109.61816	10279.01172	40565.80078	52572.55078	7598.075928	51920.07031	0	10526.44922	9709.40332	31812.67773	36603.19922	3268912.75	95641.98047	17471.17773	0	3374631.25	7591.100098	120525.8984	118967.5781	9448.619141	12311.37305	90602.59375	29289.82031	31822.51953	31844.63477	13127.76074	23058.89648	62684	24596.61523	81235.74219	24411.01367	42960.09375	169467.7344	6534.667969	1567946688	69146.46875	22019.91064	21075.87305	3639.867188	5563.713379	168776.8281	573568.9375
18-DE-8_BA5_01_34001.d	1	17375.66016	298548	258383.3906	7352.947266	19710.83984	67795.05469	19739.09717	12762.54688	33720.0625	46444.09375	8118.69165	60453.9519	22095.2168	5391.883301	23999.59668	11422.72559	67461.10938	834376625	42234.7832	20740.99414	4963.94873	1269435625	0	57842.84375	28121.20996	10717.72168	11657.26855	87337.42188	40210.37305	69023.76172	12068.54346	4697.193359	24434.23828	55472	17686.4082	152714.4688	46307.87109	67454.15625	335987.5625	8234.454102	1730999	30069.51953	49275.59375	7265.433105	2687.74292	3067.998779	425389	498527.25
18-DE-9_GC6_01_33982.d	1	16247.01953	302428	63415.15625	20106.09375	23239.80859	180267.4844	40406.45313	0	76949.16406	103083.2588	9997.046875	71750.38306	32312.8418	6361.746094	68915.33203	0	332536.4688	83616.53125	3553.308838	26824.58789	3443.994873	544996375	0	28942.8457	16473.70166	17018.01367	6317.882324	38405.83203	15860.75781	79393.85156	7239.941406	0	52024.53906	44259.98047	12463.34082	619497.6875	185455.0313	191872.8438	218471.3906	4866.382324	557469.5	25156.59375	84205.88281	2034.048706	0	4003.983643	962960.3125	578502.6875
18-DE-Steiger_GA5_01_33963.d	1	16030.72363	135147.3906	85702.57813	8181.789063	43701.53125	377689.0938	38161.78906	80923.85938	333679875	1528937441	141644.9219	462318.0541	451892.9375	151467.4556	27603.07031	20792.93164	176822.3047	1765769563	52178.15625	8326.285156	9195.641602	2547087.25	6431.953613	95916.05469	110718.5117	7741.77832	10155.95703	68052.98438	21710.94141	19369	19941.41602	8431.709961	22799.25	96231.9375	31315.10938	0	25557.90625	11129.65723	100381.2109	4703.068359	967101.25	63132.39063	26457.04297	21898.20703	0	0	220559.9375	304929.25
18-PL-1_GD5_01_33991.d	2	15827.16992	441413.1563	11474.59473	0	18991.93164	89991.32031	31357.74316	13856.5127	8437.81543	55547.01367	6809.952637	55797.36719	0	4534.221191	31607.24219	8347.947266	92753.58008	701911.5469	44774.72852	24210.89844	8333.691406	2058647	8730.960938	154461.9531	20579.63965	20450.50195	3455.465576	18984.65234	25018.85303	49987.16797	35978.28516	7814.986328	57640.91797	37244	11734.20996	160669.2031	38021.83203	97195.74219	92484875	4738.685547	471468.6875	59685.00781	38432.10352	14259.89355	6719.945313	10207.81836	346647375	818308.8125
18-PL-3_GD2_01_33988.d	2	20554.84375	181276	22046.25391	2292.190186	34286.77686	214506.2031	59476.55273	25622.80469	59044.53906	238015.2969	40045.24023	237428.8501	51831.69922	2570.273438	71283.34766	12814.20996	314067.0469	931278.5938	61443.25586	10375.85156	10252.29492	2899806	8331.992188	152859.9375	112085.1133	11198.54688	10441.27637	64329.64844	11333.25879	58087.84766	31256.22754	7162.9375	30926.66406	120308	22844.33008	877739125	165485.1581	770479	180870.0234	4190.241211	796236.5	51920.03516	40315.71094	17882.72266	5163.46686	7730.683524	555727.0625	735346125
18-PL-4_BB3_01_34009.d	2	16692.86523	230952	55480.36328	0	33104.17188	125054.1094	52946.51172	38372.96875	86062.39063	374549.2031	34027.86719	245116.9531	3855.461426	2797.18457	139888.3008	14891.7373	674427.5254	1478953031	67062.16797	11938.00195	0	2896555.75	8939.952148	171331.1094	136988.7227	14938.89844	8407.953125	59372.78906	9910.013672	50937.96484	27760.61914	8375.364258	36651.57031	127724	19603.49219	1508434.5	322236865	1202962875	107091.5859	0	897656.1563	62004.58984	68092.25684	20382.39453	4158.430176	7203.942871	746636	725166.8125
18-PL-5_BA2_01_33998.d	2	0	131749.1406	30056.51953	0	44725.16516	177132.5625	61951.76367	23033.82227	75709.82813	142413.9063	31891.61621	155853.4365	38732.60156	9527.898438	30702.89746	13513.77246	152870.5957	2008809.25	83316.07617	17119.99023	14155.94629	3965122	10850.91504	240676.2813	139844.7031	16301.69531	10003.37891	67757.10938	11666.57617	31741625	55930.17188	17711.29102	36584.82813	137583.9844	23704.69336	412143.1875	93248.53125	284052375	218852.4922	5090.37793	665056.5	80297.86719	40111.07422	34691.08203	8283.956055	12835.10547	463232.5625	938249.8125
18-10-11_BC3_01_34016.d	2	15995.81348	254116.5625	61171.29688	6821.604045	56076.11206	311527375	74315.52344	39272.28906	181827.5469	248631.5742	45003.97656	243128.5432	356181625	2887.130615	169751.4336	24173.57031	614746.0469	3985346438	151499.9199	38940	0	4526282705	16531.92773	405675	210958.8945	45488.95508	18647.96289	115709.9609	57142.34766	81547.25	91709.43555	21006.48828	181063.2031	180712	24266.0332	1513313125	327970.1875	651606.5854	738778.4844	8370.445313	1975113.25	106409.4922	146771.3438	42011.66797	9291.666016	15075.77148	1910686.25	973169.9146
18-10-12_GC4_01_33980.d	2	16655.74023	188142.2188	13285.52604	3941.003906	37373.18262	150268.8594	45067.23828	28365.71094	22608.89258	109200.25	18952.11523	127373.1479	0	13761.83203	16106.09863	0	80680.1123	966730.7813	65810.64453	25291.02539	0	3131448	10281.35156	191973.4063	29656.54639	16020.12598	8101.964355	52467.54297	38283.35938	77407.41797	43508.29883	10747.82129	79793.53125	81603.96094	11867.0791	166694.7813	47348.81641	72601.78906	298866.1953	7790.029175	1640825625	58656.10156	53568.38672	16271.99902	7155.999512	10351.24023	527034.5	957218.0625
18-10-13_GD6_01_33992.d	2	16879.16992	276776	9748.34082	0	51991.36719	38915.96484	13080.88672	13709.52539	25382.76563	57897.57031	9255.035645	91958.28125	0	10705.82422	5150.265137	14755.83496	23069.29492	1283250125	77482.99805	18763.98828	0	3245994	12035.97852	233140.5313	28193.04688	17403.53711	6296.981445	41303.10156	40366.79199	60516.23633	46811.03027	15171.87891	26424.26953	56576	13731.44043	63591.57813	18521.18707	25912.16992	279680.2188	0	1445132531	59237.63672	27115.82324	16344.23047	7231.762207	8480.812329	173483.8906	822272.1875
18-10-14_GB2_01_33968.d	2	17056.26953	230160	55436.48438	0	46455.91797	177934.7656	51308.35742	43098.89063	46260.98438	142137.5664	19403.05859	113753.8773	0	0	24688.47461	19651.22852	98185.89648	2283501125	102855.5938	24581.80859	0	3923397366	11779.81055	221224.2188	66474.23145	17537.66602	10123.87695	73276.1875	15975.85254	43044.52539	39684.35156	17903.57617	35628.04004	91183.97656	22111.66602	301758.9063	73573.59375	0	123045.4219	0	1196384188	64274.27344	35420.95703	25762.70508	6714.446289	8691.37793	275433625	828993.3125
18-NL-10_GA8_01_33966.d	3	15939.55566	172007.5313	63921.83594	3112.396973	55829.83984	34510.73438	12323.10645	0	28938.00195	54832.53125	11085.82275	48513.18921	0	1283.119629	47107.11719	17043.06445	217401.8086	1236342.5	46840.06836	23165.32422	7802.786133	2073848	0	89118.16406	104052.0977	11369.93945	7303.312988	55071.46875	45899.80664	49464.1582	19131.42139	5599.889648	61197.68359	49339.98047	20134.44727	444840.4688	122345.9531	252473.5469	273965.9766	5747.854492	1561344.75	37378.59766	71230.69434	10795.61914	3227.99707	4959.999512	809148.75	586718.8125
18-NL-11_GC1_01_33977.d	3	18156.87305	308382	13334.52734	2640.611084	28367.45508	238357.6953	0	76944.13281	114082.7109	1117628.48	167744.5625	555527125	600439.3652	53527.73047	454350.5625	0	2004394375	39479.2041	2680.589111	9483.168945	0	185932.0781	0	30905.16016	10470.76025	11154.05078	3770.974121	19917.58203	16292.52002	34966.90723	4991.658691	0	52409.13354	66081.4375	3164.359619	1405608.5	425854.7813	262653.4375	62772.1875	0	187425375	16031.63379	77938.07324	0	1577.375122	0	931127.8125	321862.5938
18-NL-2_GB8_01_33976.d	3	15371.28027	526140.4375	55909.69141	3243.060303	44183.74609	249123.7344	45366.46729	90511.07813	156717.5684	776208.8105	111494.1016	371403199	540828116	35845.13672	54326.86914	9343.423828	283667.4023	665329.9688	38294.83496	13795.93652	6990.850586	1798415125	6559.996582	125125.3516	17583.50977	12663.12012	0	16960.04102	11596.74609	23303.87158	31334.86523	6443.65918	75053.89844	31663.97656	19106.84961	178767	66943.42969	25697.23438	56828.13672	2926.272461	413524.8594	30413.99414	51190.68945	14449.36719	890.2155762	0	550650.1875	212157.0469
18-NL-3_BB4_01_34010.d	3	15535.8877	294044	64981.89844	0	29676.40234	24607.80273	17836.55566	0	30294.10938	29556.74951	1918.520996	31864625	0	0	21557.99023	17823.35742	84356.57031	1997822	73079875	20198.93945	8455.797852	2689135.75	7682.235352	128242.1953	149531.5847	11698.87402	5686.912598	38886.32422	63517.25781	58844.35938	17379.13867	8855.821289	46967.20313	30440	19695.32031	197155875	61399.97656	69811.08594	151095.2969	6395.296387	1455986188	50336.84766	52424.25488	16204.77246	2458.089355	3556.79541	508328.5625	485992.4063
18-NL-4_BB2_01_34006.d	3	14719.30078	379108	145482.9063	9125.654297	53169.40625	118193.9531	0	46907.67969	201781.1875	617945375	85050.13184	250820.5508	301855.6138	16552.40039	143486.1406	18448.37305	851525.9688	1912525188	68365.05469	12851.8125	8799.961914	2748340.25	6879.985352	114530.1719	72795.20703	9053.557617	0	35081.56641	32751.87695	24667.99414	31666.99219	8791.830078	46014.76563	33755.97656	30942.07617	902497.6875	157640.6719	0	84173625	3978.207031	690953.7813	38661.54297	56237.73486	17975.67383	0	2070.297791	616769.25	290163.0625
18-NL-5_BB7_01_34013.d	3	0	288224	65913.60938	8842.924805	38379625	572316125	75886.97656	143597.3984	260949.5625	898009.6875	146057.4609	520679291	877681.9922	53438.11719	93606.89844	5277.197266	472611.4883	398021.2969	29123.92871	10258.22754	5735.165039	1426953.75	6823.994141	103953.2734	24515.83398	9923.776367	3971.538574	29090.30273	17140.66211	13367.86816	16785.57422	3791.994873	44353.32813	51232	14399.85449	324872.5313	97624.72656	43978.94922	98007.89844	4625.082031	798085125	42112.32422	56552.75391	10599.51855	1051.175171	1675.995728	747691.9375	250670.3906
18-NL-6_GC8_01_33986.d	3	0	380156.25	80460.35938	6764.096191	97612.38281	51156.04297	17680.23682	0	47515.75	66495.42969	11375.49316	40866.42969	0	0	40297.53125	18859.68164	125249.7715	2525464938	71531.1543	14560.94824	11049.99316	2776856.75	0	106817.7109	171458.8653	9714.648438	5651.849121	36656.74219	29881.90625	28326.23926	19089.1543	8413.804688	39254.89453	29823.99023	22212.74609	153504.2656	45758.58594	45979.71094	183698.3828	5121.192383	865079.9688	52603.41406	20737.00781	15062.39746	0	0	241474.4688	290883.4688
18-NL-7_BA4_01_34000.d	3	17434.76953	184280	95897.10938	14240.33301	23557.63281	48279.96875	0	25889.9082	34859.10547	164848.6563	24618.30957	77378.07813	36469.05859	0	4159.874512	28996.33594	37450.7832	3244622438	104576.4648	16254.43555	12247.91895	3158115.75	7383.98291	153457.5	99018.1875	8222.245117	8387.982422	53410.6875	50019.91016	31341.91309	21553.0625	12735.96973	31000.01953	43135.93359	22905.05664	50399.35547	17089.46094	13300.49805	112348.9922	4441.127441	1004174	60503.9375	31293.33496	22488.81836	2719.336182	2338.46875	255271.7344	410507.4063
18-NL-8_BA8_01_34004.d	3	14744.20313	179692	71136.76563	5962.195801	35074.47266	98976.14063	23257.33789	29056.23242	57687.14453	267774.0313	32636.29102	122414.1953	156945.6523	2113.018799	35388.06445	14967.74805	152838.0566	1366691438	61796.0332	15770.47266	9359.99707	2189320.5	7223.450195	125453.8125	108164.9492	9314.287109	6399.070313	42489.10547	19979.29688	33072.15137	23093.84424	7943.938477	60087.92188	39436	20643.9375	489347.0938	91856.24219	0	224827.1484	9041.078613	509401.4063	39426125	58992.19287	12944.01855	2583.95459	2866.872559	640851.6875	430193.6875
18-NL-9_GC5_01_33981.d	3	16532.85742	278476.3125	42453.38672	2573.839111	48697.74219	65530.1875	0	50731.60547	97309.33594	215059.3594	26586625	127080.6016	0	0	79064.44727	9687.969727	324967.2871	532727.5	29928.97949	12406.17383	5283.784668	1298890	4860	71306.21875	39959.66797	8520	7215.199707	43400.93359	31461.65918	48702.40332	13888.27539	3151.940186	66200.21094	53087.98828	11054.22168	734219625	200031.2188	205890625	119387.1328	5075.937988	930063.5	54382.81641	99003.75293	6063.713379	2691.768066	3743.955078	1294715625	471570.5859
18-NL11+18-NL1_GA6_01_33964.d	3	15078.84766	251256	90830.05469	3327.238037	46342.89844	15565.12402	16510.41162	8801.150391	12192.18164	46275.35742	6970.208496	26094.44531	0	0	27791.90723	17732.80469	106644.6104	1904231.25	59961.04688	20372	8715.457031	2396319.5	7227.993164	109277.0938	218870.0625	12288.0625	5479.99707	39575.60547	29164.82813	45464.57227	14365.43945	8534.698242	56119.08203	31904	11119.7793	275553875	70922.01563	159977.5	211117.8125	5602.046387	1052145156	47575.96094	68957.0459	12358.14258	1915.934448	3234.057373	578268.1875	406065.8438
18-GR-1_GD4_01_33990.d	4	0	328592	136679.6563	2781.20752	38958.99707	99768	23365.74219	14401.53613	52240.58984	81505.25	11574.10107	41596.95459	14523.58398	3925.67041	16969.61963	12646.52246	67331.12012	1673722094	50680.66895	21916.78906	8038.444336	2063481	5395.999512	83668.96875	19905.68335	12751.87598	4319.722168	34069.59375	35155.49023	45715.20117	17613.30078	7687.066895	78002.72656	17284	18064.46094	67347.09375	20435.73047	14291.58887	115689.6797	0	610835.3125	30580.21875	34807.43262	6240.89502	0	1803.320557	326553.1875	290822
18-GR-2_GB6_01_33974.d	4	14546.70117	332880	59743.69141	5813.840332	42146.31543	271552.6563	67984.67773	16841.59766	33268.67188	139013125	20437.6875	56126.4375	22625.52344	8044.218262	20399.25391	10939.98828	77425.70801	1528181156	50172.16992	22927.11133	7831.390625	2326363.25	5210.430176	92180.21875	26555.72534	13718.45508	6603.682129	44777.71875	45418.9043	57975.13086	24616.97363	7109.978516	48894.92578	31124	5521.674805	73251.92188	20654.50195	34330.22656	139137.6094	5942.833008	1290625563	39791.62109	33246.16699	7761.517578	1932.687378	0	217583.9531	322338.1563
18-GR-3_BB1_01_34005.d	4	0	524740	14034.09375	5090.955078	17051.48242	43576.00391	13706.31738	6706.803223	8985.003906	17590.06641	4006.148682	30432.13086	0	10534.34277	8327.739258	9398.632813	25038.65039	685173.0938	51227.75977	11029.33008	6969.79541	1654382875	6467.972656	129653.75	13358.85425	7316.45166	2403.993652	28067.96582	20249.37158	50772.19531	14415.31836	6331.814941	39130.94141	20548	8518.894531	32235.93555	11000.79395	15273.26074	84401.86719	0	632060.9688	57988.54297	33189.8877	7814.958984	0	7243.726563	275576.8125	700746.25
18-GR-5_BA3_01_33999.d	4	14625.67578	433080375	27308.76367	1968.539795	20472.07813	144038.6875	36923.97119	22513.64063	18905.92578	75958.69531	18551.67969	102749.9573	326667.4375	5690.558105	4600.969238	2351.999756	7333.18457	219078.75	27741.82324	79186.60938	5615.969727	1406090.5	5759.976074	95949.95313	7148.563477	55671.16016	7894.71875	53476.32422	68814.72852	302616.5234	21723.78271	0	45219.27686	43212	3163.507813	46239.46875	15903.38086	14991.18457	423509.6563	0	2917671688	39739.80469	67761.25195	2012.729248	6116.446289	10216	371151.9688	852373875
18-PE-1_GB1_01_33967.d	5	14678.95605	431832	0	0	14074.55566	357928.9375	64425.73828	42822.25781	75352.80469	318733.2617	47403.02539	132467.6003	325237.9922	29569.37109	18019.69092	8891.99707	58040.55371	573946.0313	36877.8418	11646.80566	6203.925293	1486206.75	6523.756348	102903125	40223.08008	11347.05566	0	20693.88477	17083.14258	130922.0313	25196.50488	3138.825684	71495875	36028	5454.522949	44835.56641	15412.02637	5629.827637	230340.8359	0	1246982938	88223.98438	41572.90234	4601.836914	4047.911133	5289.656813	453970.5938	670607.5
18-PE-2_BA7_01_34003.d	5	17554.14258	277242625	4687.405762	2091.861328	14922.21387	330909875	60453.37695	56616.41992	53808.94141	125068.9375	20067.47266	184243981	76293.08203	8886.112305	107719293	0	514709.8516	4782.874756	0	6675.075195	0	104691.2734	0	19542.20313	0	18269.60742	0	16807.03711	10547.35303	48457.95703	0	0	83502.18555	116764	2440.245605	1887547.5	370708.4351	1090369.25	208636125	4211.535156	553332.5625	20076.72656	40529.95313	0	2747.999023	4243.871582	504054.8438	509134.5247
[truncated: 670 more columns]
